# Supplementary material for: One is not enough: On the effects of reference genome for the mapping and subsequent analyses of short-reads
Source: PLoS Comput Biol. 2021 Jan 27;17(1):e1008678. doi: 10.1371/journal.pcbi.1008678 (PMC7870062; doi:10.1371/journal.pcbi.1008678)
Supplement: S1 Table — (XLSX) [file pcbi.1008678.s002.xlsx]

## Sheet: S1 Table
S1 Table. Strains selected as references for mapping.
sp.	Reference	Accession number	ST	N.º genes (ncbi=5378)	Genome size (bp)
K. pneumoniae	342	CP000964.1	146	5218	5641239
	AR_0080	CP027602.1	1224	4710	5141392
	AR_0143	CP021708.1	14	4997	5439290
	HS09565	CP025631.1	23	4946	5414670
	HS102438	CP025633.1	23	5082	5534518
	HS11286	CP003200.1	11	5055	5333942
	KP1768	CP025140.1	307	4985	5388466
	NTUH-K2044	AP006725.1	23	4788	5248520
sp.	Reference	Accession number	ST	N.º genes (ncbi=3016)	Genome size (bp)
L. pneumophila	Philadelphia 1	AE017354.1	36	3023	3397754
	Alcoy	CP001828.1	578	3126	3516334
	Lansing 3	CP021257.1	336 (subsp. Fraseri)	3224	3611000
	U8W (D-7160)	CP021262.1	1335 (subsp. pascullei)	3064	3458918
	Paris	CR628336.1	1	3101	3503610
	Lens	CR628337.1	15	2957	3345687
	Lorraine	FQ958210.1	47	3130	3467254
sp.	Reference	Accession number	ST	N.º genes (ncbi=2182)	Genome size (bp)
N. gonorrhoeae	FA 1090	NC_002946.2	1899	2146	2153922
	32867	NZ_CP016015	1901	2222	2218818
	NCTC13798	NZ_LT906440.1	1901	2249	2230241
sp.	Reference	Accession number	ST	N.º genes (ncbi=6101)	Genome size (bp)
P. aeruginosa	PAO1	AE004091.2	549	5675	6264404
	UCBPP-PA14	CP000438.1	253	5760	6537648
	PA7	CP000744.1	1195	5902	6588339
	M18	CP002496.1	-	6019	6327754
	Pa124	CP021774.1	-	6022	7008516
	12939	CP024477.1	1420	6386	6621378
sp.	Reference	Accession number		N.º genes (ncbi=4766)	Genome size (bp)
S. marcescens	WW4	CP003959.1		4809	5241455
	UMH9	CP018923.1		4615	5024591
	CAV1761	CP029449.1		5639	5540160
	Db11	HG326223.1		4721	5113802
