# Supplementary material for: One is not enough: On the effects of reference genome for the mapping and subsequent analyses of short-reads
Source: PLoS Comput Biol. 2021 Jan 27;17(1):e1008678. doi: 10.1371/journal.pcbi.1008678 (PMC7870062; doi:10.1371/journal.pcbi.1008678)
Supplement: S2 Table — (XLSX) [file pcbi.1008678.s003.xlsx]

## Sheet: S2A Table
Table S2A. ANI (%) calculated between the selected reference genomes. (K. pneumoniae)
	342	AR_0080	AR_0143	HS09565	HS102468	HS11286	KP1768	NTUH-K2044
342	100
AR_0080	93.7	100
AR_0143	94.7	93.9	100
HS09565	94.7	93.9	99.0	100
HS102468	94.8	93.9	99.0	99.9	100
HS11286	94.7	93.9	98.9	99.0	98.9	100
KP1768	94.7	93.9	98.9	99.0	99.0	99.0	100
NTUH-K2044	94.8	94.0	99.0	99.9	99.9	99.0	99.0	100

## Sheet: S2B Table
Table S2B. ANI (%) calculated between the selected reference genomes. (L. pneumophila)
	Alcoy	Lansing 3	Lens	Lorraine	Paris	Philadelphia 1	U8W
Alcoy	100
Lansing 3	91.7	100
Lens	96.2	92.2	100
Lorraine	96.6	91.8	96.7	100
Paris	97.1	91.7	96.2	97.0	100
Philadelphia 1	96.5	92.3	96.6	96.9	96.8	100
U8W	91.2	93.7	91.0	90.7	90.9	91.3	100

## Sheet: S2C Table
Table S2C. ANI (%) calculated between the selected reference genomes. (N. gonorrhoeae)
	32867	FA 1090	NCTC13798
32867	100
FA 1090	99.4	100
NCTC13798	99.6	99.4	100

## Sheet: S2D Table
Table S2D. ANI (%) calculated between the selected reference genomes. (P. aeruginosa)
	PAO1	UCBPP-PA14	PA7	M18	Pa124	12939
PAO1	100
UCBPP-PA14	98.7	100
PA7	94.0	93.9	100
M18	99.2	98.6	94.0	100
Pa124	98.7	99.1	94.0	98.6	100
12939	98.5	98.7	94.0	98.5	98.6	100

## Sheet: S2E Table
Table S2E. ANI (%) calculated between the selected reference genomes. (S. marcescens)
	CAV1761	Db11	UMH9	WW4
CAV1761	100
Db11	94.9	100
UMH9	95.9	95.2	100
WW4	94.7	95.3	95.2	100
