# Supplementary material for: One is not enough: On the effects of reference genome for the mapping and subsequent analyses of short-reads
Source: PLoS Comput Biol. 2021 Jan 27;17(1):e1008678. doi: 10.1371/journal.pcbi.1008678 (PMC7870062; doi:10.1371/journal.pcbi.1008678)
Supplement: S3 Table — (XLSX) [file pcbi.1008678.s004.xlsx]

## Sheet: S3 Table
S3 Table. Isolates (short-read sequence data) selected for mapping.
sp.	Isolate	Accession number	BioProject
K. pneumoniae	139KP-HG	ERR4982088	PRJEB37504
	225KP-HG	ERR4981902
	67KP-HG	ERR4981903
	HCV1-05	ERR4991501
	HCV1-10	ERR4982101
	HGE01-006	ERR4991345
	HGE01-025	ERR4999555
	HGUA01-005	ERR4981986
	HGUA02-082	ERR4993752
	HGUA4-17	ERR4981905
	HGUA4-33	ERR4982105
	HGV2-01	ERR4981949
	HGV2-312	ERR4991611
	HGV2C-06	ERR4982115
	HGV2C-08	ERR4982116
	Kpcas044	ERR4993733
	Kpcas051	ERR4999556
	Kpcas053	ERR4981960
	Kpcas099	ERR4987334
	Moliner12	ERR4987335
sp.	Isolate	Accession number	BioProject
L. pneumophila	13HLP	ERR4836647	PRJEB37559
	14HLP	ERR4836649
	15HGV	ERR4836650
	15HLP	ERR4836651
	17HGV	ERR4836654
	18HGV	ERR4836656
	20HGV	ERR4836660
	25HGV	ERR4836670
	28HGV	ERR4836672
	50HGV	ERR4836692
	76HGV	ERR4836710
	79HGV	ERR4836713
	81HGV	ERR4836715
	82HGV	ERR4836716
	85HGV	ERR4836719
	88HGV	ERR4836722
	90HGV	ERR4836724
	91HGV	ERR4836725
	93HGV	ERR4836727
	9HLP	ERR4836640
sp.	Isolate	Accession number	BioProject
N. gonorrhoeae	NG-LR-145	ERR4681571	PRJEB37509
	NG-LR-148	ERR4681572
	NG-LR-23	ERR4681568
	NG-LR-58	ERR4681569
	NG-LR-8	ERR4681567
	NG-LR-89	ERR4681570
	NG-RC-29	ERR4681574
	NG-RC-42	ERR4681575
	NG-RC-51	ERR4681576
	NG-RC-6	ERR4681573
	NG-RC-67	ERR4681577
	NG-VH-15	ERR4681578
	NG-VH-23	ERR4681579
	NG-VH-26	ERR4681580
	NG-VH-30	ERR4681581
	NG-VH-36	ERR4681582
	NG-VH-50	ERR4681583
	NG-VH-62	ERR4681584
	NG-VH-64	ERR4681585
	NG-VH-80	ERR4681586
sp.	Isolate	Accession number	BioProject
P. aeruginosa	Elche01	SRR13246522	PRJNA622807
	Elche03	SRR13246521
	Elche46	SRR13246510
	Elche51	SRR13246503
	Elche57	SRR13246504
	Elche59	SRR13246509
	Elche5A	SRR13246508
	Elche63	SRR13246507
	Elche65	SRR13246505
	Elche67	SRR13246506
	Elche68	SRR13246520
	P12M8	SRR13246519
	P2M3	SRR13246518
	P4M4	SRR13246517
	P521	SRR13246516
	P5M1	SRR13246515
	P6M1	SRR13246514
	P6M6	SRR13246513
	P7M1	SRR13246512
	P7M8	SRR13246511
sp.	Isolate	Accession number	BioProject
S. marcescens	SMElx1	ERR3833774	PRJEB36342
	SMElx2	ERR3833775
	SMElx3	ERR3833776
	SMElx6	ERR3833779
	SMElx7	ERR3833780
	SMElx9	ERR3833782
	SMElx12	ERR3833785
	SMElx13	ERR3833786
	SMElx15	ERR3833788
	SMElx20	ERR3833792
	UK2865	ERR486566	PRJEB5065
	UK2867	ERR486568
	UK2901	ERR486599
	UK2960	ERR486645
	UK3016	ERR486825
	UK2918	ERR486612
	CNH65	SRR1608929	PRJNA231221
	CNH62	SRR1608933
	CNH79A	SRR1609094
	CNH79B	SRR1609095
