# Supplementary material for: One is not enough: On the effects of reference genome for the mapping and subsequent analyses of short-reads
Source: PLoS Comput Biol. 2021 Jan 27;17(1):e1008678. doi: 10.1371/journal.pcbi.1008678 (PMC7870062; doi:10.1371/journal.pcbi.1008678)
Supplement: S4 Table — Median, minimum and maximum values are shown. (XLSX) [file pcbi.1008678.s005.xlsx]

## Sheet: S4 Table
S4 Table. Summary statistics per reference and species. Median, minimum and maximum values.
sp.	Reference	Mapped reads (%)	Reference coverage (%)	Average depth	N.º of SNPs	ρ	dN/dS
K. pneumoniae	342	80,1 (55,9–85,2)	83,5 (82,1–84,9)	70,5 (28,7–203,1)	216205 (195784–223993)	0,00139 (0–2,15)	0,077 (0,07–0,10)
	AR_0080	77,7 (54,8–82,6)	88,6 (87,4–90,2)	75,3 (30,2–215,8)	239747 (216257–248794)	0,00138 (0–1,18)	0,074 (0,06–0,15)
	AR_0143	84,4 (62,8–92,4)	90,2 (87,2–94,6)	78,3 (32,7–223,9)	32272 (3602–33900)	0,00050 (0–1,41)	0,079 (0,07–0,13)
	HS09565	83,6 (57,3–94,1)	89,7 (87,4–98,3)	78,1 (32,5–225,0)	31434 (298–33354)	0,00049 (0–1,81)	0,079 (0,07–0,19)
	HS102438	83,4 (56,8–94,6)	88,3 (87,0–98,1)	76,1 (31,7–219,3)	31084 (321–32815)	0,00049 (0–1,81)	0,079 (0,07–0,18)
	HS11286	84,9 (62,3–93,7)	92,5 (89,1–98,2)	80,0 (33,5–236,2)	29795 (4237–32543)	0,00050 (0–1,98)	0,078 (0,07–0,17)
	KP1768	86,0 (69,2–94,1)	92,3 (88,9–97,8)	80,4 (35,7–244,4)	30172 (216–32050)	0,00049 (0–1,78)	0,078 (0,07–0,17)
	NTUH-K2044	83,2 (57,9–91,5)	92,5 (89,8–99,0)	80,2 (33,4–230,7)	31334 (1240–33211)	0,00050 (0–1,81)	0,079 (0,07–0,22)
L. pneumophila	Alcoy	87,8 (68,4–94,2)	87,6 (84,1–94,7)	225,6 (137,8–366,6)	63538 (17697–77840)	0,030 (0–0,95)	0,123 (0,08–0,34)
	Lansing 3	80,7 (69,1–86,8)	81,0 (78,8–83,8)	195,4 (120,4–329,8)	200137 (178861–204965)	0,032 (0–1,08)	0,120 (0,09–0,45)
	Lens	84,6 (66,6–88,3)	88,9 (86,9–92,3)	218,6 (137,8–377,7)	86666 (62740–92984)	0,029 (0–1,20)	0,124 (0,09–0,38)
	Lorraine	84,5 (69,3–90,0)	89,2 (85,9–92,2)	216,6 (137,0–374,6)	67332 (41946–71899)	0,029 (0–0,97)	0,125 (0,08–0,38)
	Paris	88,7 (78,9–94,2)	95,1 (86,0–100,0)	240,1 (150,7–376,5)	31372 (95–81596)	0,029 (0–0,86)	0,122 (0,07–0,38)
	Philadelphia 1	85,0 (70,1–97,4)	90,2 (87,1–94,6)	221,8 (139,4–421,5)	78891 (7649–83355)	0,029 (0–0,97)	0,122 (0,09–0,49)
	U8W	80,7 (65,7–86,7)	84,9 (82,8–89,4)	195,4 (124,3–342,7)	223794 (200128–228917)	0,033 (0–1,15)	0,124 (0,10–0,18)
N. gonorrhoeae	32867	88,7 (59,5–95,3)	98,6 (96,3–99,7)	124,8 (28,2–578,3)	5307 (705–7178)	0,0092 (0–0,71)	0,279 (0,001–0,43)
	FA_1090	85,7 (58,0–94,8)	98,6 (98,0–98,9)	124,7 (28,4–574,4)	6697 (4839–7976)	0,0096 (0–0,39)	0,271 (0,001–0,38)
	NCTC13798	88,9 (59,6–95,3)	98,4 (96,0–99,9)	125,0 (27,9–573,4)	5088 (287–7073)	0,0091 (0–0,71)	0,278 (0,001–0,40)
P. aeruginosa	12939	87,6 (84,9–94,6)	91,6 (87,0–92,2)	104,6 (62,4–228,5)	69809 (50729–75472)	0,0110 (0–0,78)	0,050 (0,05–0,09)
	M18	86,9 (84,3–95,0)	95,6 (92,4–95,9)	109,2 (65,4–235,7)	28434 (25862–55502)	0,0070 (0–0,84)	0,056 (0,04–0,38)
	Pa124	89,4 (86,4–96,3)	88,9 (83,8–89,1)	101,2 (60,1–219,2)	61280 (36996–65448)	0,0100 (0–1,01)	0,060 (0,04–0,47)
	PA7	84,5 (82,0–88,2)	85,8 (80,7–87,0)	94,1 (56,4–207,5)	281466 (247190–295704)	0,0108 (0–0,83)	0,063 (0,05–0,11)
	PAO1	86,4 (83,2–94,6)	96,3 (93,3–98,1)	109,6 (67,1–236,5)	28558 (6943–54069)	0,0077 (0–0,90)	0,056 (0,04–0,34)
	UCBPP-PA14	88,2 (85,3–95,1)	93,8 (88,6–94,0)	107,1 (64,0–233,6)	61991 (37597–68155)	0,0101 (0–0,90)	0,059 (0,05–0,36)
S. marcescens	CAV1761	87,8 (83,9–89,1)	80,3 (79,9–83,7)	80,3 (15,4–146,3)	144391 (44528–209129)	0,023 (0–1,13)	0,065 (0,05–0,17)
	Db11	88,1 (80,8–93,0)	87,4 (87,2–95,1)	86,2 (15,8–161,7)	179774 (36394–182535)	0,036 (0–0,92)	0,059 (0,04–0,13)
	UMH9	96,7 (82,4–99,5)	97,7 (88,9–100,0)	103,8 (16,5–175,1)	37865 (156–208043)	0,030 (0–1,04)	0,056 (0,001–0,97)a
	WW4	87,4 (82,4–88,6)	85,0 (84,6–87,3)	83,4 (15,7–158,6)	176418 (96229–182569)	0,031 (0–1,18)	0,060 (0,04–0,12)
a There are non-computable comparisons
