# Supplementary material for: One is not enough: On the effects of reference genome for the mapping and subsequent analyses of short-reads
Source: PLoS Comput Biol. 2021 Jan 27;17(1):e1008678. doi: 10.1371/journal.pcbi.1008678 (PMC7870062; doi:10.1371/journal.pcbi.1008678)
Supplement: S5 Table — (XLSX) [file pcbi.1008678.s006.xlsx]

## Sheet: S5 Table
S5 Table. Mapping parameters of N, gonorrhoeae isolates.
Reference	Isolate	Total reads	Mapped reads (%)	Size (bp)	Reference coverage (%)	Average depth	N.º SNPs
32867	NG-LR-145	5211754	84.63	2218818	98.8515	578.366	7178
	NG-LR-148	4026177	84.51	2218818	98.4886	443.57	6682
	NG-LR-23	1512883	77.21	2218818	99.3498	152.893	5310
	NG-LR-58	1198680	94.39	2218818	96.7088	148.057	6593
	NG-LR-89	1284139	95.27	2218818	96.3173	159.867	6410
	NG-LR-8	1303898	94.02	2218818	96.5258	160.357	6327
	NG-RC-29	1687756	90.9	2218818	96.7557	187.712	4926
	NG-RC-42	1165399	71.87	2218818	96.664	104.694	4766
	NG-RC-51	495879	89.23	2218818	98.096	55.0906	5798
	NG-RC-67	911923	94.94	2218818	98.7928	107.578	5205
	NG-RC-6	2040701	88.17	2218818	99.0284	236.344	5703
	NG-VH-15	1080697	91.5	2218818	98.7525	112.217	5304
	NG-VH-23	1366685	60.46	2218818	96.6263	93.9375	5224
	NG-VH-26	1187021	91.96	2218818	99.1488	124.402	4963
	NG-VH-30	1095162	94.4	2218818	99.7618	115.614	705
	NG-VH-36	1184940	92.45	2218818	99.099	125.223	5190
	NG-VH-50	320600	74.43	2218818	98.5822	28.2472	4516
	NG-VH-62	1099262	59.48	2218818	99.1707	75.0562	4852
	NG-VH-64	931506	86.32	2218818	96.5614	95.2432	6125
	NG-VH-80	1905386	87.06	2218818	98.6463	185.394	6339
FA 1090	NG-LR-145	5211776	81.75	2153922	98.6528	574.411	7274
	NG-LR-148	4024135	80.95	2153922	98.5215	436.877	7025
	NG-LR-23	1512979	74.37	2153922	98.709	151.37	6710
	NG-LR-58	1198381	93.88	2153922	98.7517	151.478	7976
	NG-LR-89	1283972	94.82	2153922	98.7923	163.687	7714
	NG-LR-8	1303883	93.24	2153922	98.7483	163.498	7671
	NG-RC-29	1688150	90.19	2153922	98.633	191.48	6683
	NG-RC-42	1165663	71.35	2153922	98.6133	106.842	6591
	NG-RC-51	495769	85.8	2153922	98.0106	54.3927	6104
	NG-RC-67	912054	91.69	2153922	98.4294	106.652	6457
	NG-RC-6	2040783	85.23	2153922	98.4823	234.767	7388
	NG-VH-15	1077124	89.46	2153922	98.5141	112.524	6396
	NG-VH-23	1366551	60.04	2153922	98.8358	95.9362	6337
	NG-VH-26	1184600	89.67	2153922	98.6195	124.506	6454
	NG-VH-30	1091078	91.72	2153922	98.6246	114.251	6563
	NG-VH-36	1181693	89.95	2153922	98.594	124.949	6738
	NG-VH-50	320269	72.84	2153922	98.9981	28.4068	4839
	NG-VH-62	1097522	57.98	2153922	98.8544	75.1155	6304
	NG-VH-64	930726	85.57	2153922	98.7816	96.9589	7440
	NG-VH-80	1899481	85.2	2153922	98.7644	186.134	7062
NCTC13798	NG-LR-145	5210756	84.34	2230241	98.5921	573.483	7073
	NG-LR-148	4024768	84.41	2230241	98.4066	440.875	6656
	NG-LR-23	1513234	76.94	2230241	98.9482	151.452	5999
	NG-LR-58	1198204	94.29	2230241	96.9708	147.288	5147
	NG-LR-89	1283835	95.25	2230241	96.5905	159.182	5029
	NG-LR-8	1303388	94.23	2230241	96.7467	160.087	4951
	NG-RC-29	1687769	90.47	2230241	96.1313	185.603	5545
	NG-RC-42	1165447	71.56	2230241	96.0351	103.584	5372
	NG-RC-51	495682	89.18	2230241	97.815	54.7961	5716
	NG-RC-67	911624	94.99	2230241	98.83	107.209	4304
	NG-RC-6	2036347	88.57	2230241	99.8458	237.32	482
	NG-VH-15	1080052	91.74	2230241	98.747	112.142	4438
	NG-VH-23	1366410	60.25	2230241	96.3557	93.1226	5800
	NG-VH-26	1186410	91.58	2230241	98.6835	123.391	4677
	NG-VH-30	1094977	93.8	2230241	98.8887	113.506	5276
	NG-VH-36	1182421	93.1	2230241	99.9081	126.699	287
	NG-VH-50	320655	74.19	2230241	98.3123	27.9834	4734
	NG-VH-62	1099014	59.55	2230241	99.2495	74.8672	4423
	NG-VH-64	931181	86.75	2230241	96.7994	95.5222	4901
	NG-VH-80	1904215	86.85	2230241	98.3934	183.992	6624
