# Supplementary material for: One is not enough: On the effects of reference genome for the mapping and subsequent analyses of short-reads
Source: PLoS Comput Biol. 2021 Jan 27;17(1):e1008678. doi: 10.1371/journal.pcbi.1008678 (PMC7870062; doi:10.1371/journal.pcbi.1008678)
Supplement: S6 Table — (XLSX) [file pcbi.1008678.s007.xlsx]

## Sheet: S6A Table
S6A Table. RF and MC distances. (K. Pneumoniae)
Tree 1	Tree 2	Pangenome				Core
		MC	Normalized MC	R-F	Normalized R-F	MC	Normalized MC	R-F	Normalized R-F
342	AR_0080	0	0	0	0	0	0	0	0
342	AR_0143	97	0.979798	19	0.95	84	0.988235	18	0.947368
342	HS09565	92	0.929293	18	0.9	85	1	19	1
342	HS102438	92	0.929293	19	0.95	85	1	19	1
342	HS11286	99	1	18	0.9	82	0.964706	18	0.947368
342	KP1768	93	0.939394	20	1	82	0.964706	18	0.947368
342	NTUH-K2044	90	0.909091	18	0.9	85	1	19	1
AR_0080	AR_0143	97	0.979798	19	0.95	84	0.988235	18	0.947368
AR_0080	HS09565	92	0.929293	18	0.9	85	1	19	1
AR_0080	HS102438	92	0.929293	19	0.95	85	1	19	1
AR_0080	HS11286	99	1	18	0.9	82	0.964706	18	0.947368
AR_0080	KP1768	93	0.939394	20	1	82	0.964706	18	0.947368
AR_0080	NTUH-K2044	90	0.909091	18	0.9	85	1	19	1
AR_0143	HS09565	37	0.373737	10	0.5	41	0.482353	10	0.526316
AR_0143	HS102438	39	0.393939	11	0.55	41	0.482353	10	0.526316
AR_0143	HS11286	32	0.323232	4	0.2	6	0.0705882	3	0.157895
AR_0143	KP1768	36	0.363636	11	0.55	24	0.282353	6	0.315789
AR_0143	NTUH-K2044	39	0.393939	10	0.5	41	0.482353	10	0.526316
HS09565	HS102438	8	0.0808081	4	0.2	0	0	0	0
HS09565	HS11286	49	0.494949	9	0.45	35	0.411765	8	0.421053
HS09565	KP1768	31	0.313131	10	0.5	49	0.576471	13	0.684211
HS09565	NTUH-K2044	4	0.040404	2	0.1	2	0.0235294	1	0.0526316
HS102438	HS11286	49	0.494949	10	0.5	35	0.411765	8	0.421053
HS102438	KP1768	33	0.333333	11	0.55	49	0.576471	13	0.684211
HS102438	NTUH-K2044	4	0.040404	2	0.1	2	0.0235294	1	0.0526316
HS11286	KP1768	46	0.464646	10	0.5	24	0.282353	6	0.315789
HS11286	NTUH-K2044	49	0.494949	9	0.45	35	0.411765	8	0.421053
KP1768	NTUH-K2044	33	0.333333	10	0.5	49	0.576471	13	0.684211

## Sheet: S6B Table
S6B Table. RF and MC distances. (L. pneumophila)
Tree 1	Tree 2	Pangenome				Core
		MC	Normalized MC	R-F	Normalized R-F	MC	Normalized MC	R-F	Normalized R-F
Alcoy	Lansing 3	63	0.940299	12	0.857143	80	0.784314	13	1
Alcoy	Lens	67	1	11	0.785714	56	0.54902	10	0.769231
Alcoy	Lorraine	40	0.597015	8	0.571429	34	0.333333	7	0.538462
Alcoy	Paris	28	0.41791	9	0.642857	30	0.294118	9	0.692308
Alcoy	Philadelphia 1	34	0.507463	7	0.5	40	0.392157	8	0.615385
Alcoy	U8W	64	0.955224	13	0.928571	88	0.862745	13	1
Lansing 3	Lens	56	0.835821	13	0.928571	102	1	10	0.769231
Lansing 3	Lorraine	41	0.61194	13	0.928571	96	0.941176	10	0.769231
Lansing 3	Paris	53	0.791045	12	0.857143	78	0.764706	11	0.846154
Lansing 3	Philadelphia 1	37	0.552239	11	0.785714	100	0.980392	11	0.846154
Lansing 3	U8W	5	0.0746269	1	0.0714286	8	0.0784314	2	0.153846
Lens	Lorraine	35	0.522388	7	0.5	38	0.372549	5	0.384615
Lens	Paris	65	0.970149	11	0.785714	48	0.470588	8	0.615385
Lens	Philadelphia 1	55	0.820896	8	0.571429	58	0.568627	7	0.538462
Lens	U8W	51	0.761194	12	0.857143	98	0.960784	10	0.769231
Lorraine	Paris	42	0.626866	8	0.571429	22	0.215686	6	0.461538
Lorraine	Philadelphia 1	26	0.38806	3	0.214286	24	0.235294	2	0.153846
Lorraine	U8W	46	0.686567	14	1	92	0.901961	10	0.769231
Paris	Philadelphia 1	22	0.328358	6	0.428571	32	0.313725	8	0.615385
Paris	U8W	54	0.80597	13	0.928571	86	0.843137	11	0.846154
Philadelphia 1	U8W	38	0.567164	12	0.857143	102	1	11	0.846154

## Sheet: S6C Table
S6C Table. RF and MC distances. (N. gonorrhoeae)
Tree 1	Tree 2	Pangenome				Core
		MC	Normalized MC	R-F	Normalized R-F	MC	Normalized MC	R-F	Normalized R-F
32867	NCTC13798	51	1	10	0.909091	54	1	10	1
FA 1090	NCTC13798	44	0.862745	11	1	45	0.833333	10	1
32867	FA_1090	25	0.490196	5	0.454545	23	0.425926	4	0.4

## Sheet: S6D Table
S6D Table. RF and MC distances. (P. aeruginosa)
Tree 1	Tree 2	Pangenome				Core
		MC	Normalized MC	R-F	Normalized R-F	MC	Normalized MC	R-F	Normalized R-F
12939	M18	52	0.65	10	0.526316	55	0.714286	11	0.578947
12939	Pa124	25	0.3125	7	0.368421	48	0.623377	10	0.526316
12939	PA7	61	0.7625	17	0.894737	70	0.909091	13	0.684211
12939	PAO1	47	0.5875	11	0.578947	36	0.467532	9	0.473684
12939	UCBPP-PA14	39	0.4875	10	0.526316	27	0.350649	7	0.368421
M18	Pa124	39	0.4875	7	0.368421	27	0.350649	8	0.421053
M18	PA7	77	0.9625	19	1	77	1	19	1
M18	PAO1	31	0.3875	7	0.368421	37	0.480519	8	0.421053
M18	UCBPP-PA14	41	0.5125	12	0.631579	48	0.623377	11	0.578947
Pa124	PA7	66	0.825	19	1	76	0.987013	19	1
Pa124	PAO1	44	0.55	12	0.631579	44	0.571429	9	0.473684
Pa124	UCBPP-PA14	36	0.45	10	0.526316	29	0.376623	7	0.368421
PA7	PAO1	80	1	17	0.894737	62	0.805195	18	0.947368
PA7	UCBPP-PA14	58	0.725	15	0.789474	63	0.818182	17	0.894737
PAO1	UCBPP-PA14	52	0.65	12	0.631579	21	0.272727	7	0.368421

## Sheet: S6E Table
S6E Table. RF and MC distances. (S. marcescens)
Tree 1	Tree 2	Pangenome				Core
		MC	Normalized MC	R-F	Normalized R-F	MC	Normalized MC	R-F	Normalized R-F
CAV1761	Db11	30	0.697674	4	0.4	29	0.537037	5	0.5
CAV1761	UMH9	29	0.674419	8	0.8	29	0.537037	8	0.8
CAV1761	WW4	27	0.627907	3	0.3	49	0.907407	6	0.6
Db11	UMH9	43	1	10	1	44	0.814815	9	0.9
Db11	WW4	21	0.488372	5	0.5	44	0.814815	4	0.4
UMH9	WW4	38	0.883721	9	0.9	54	1	10	1
