# Supplementary material for: One is not enough: On the effects of reference genome for the mapping and subsequent analyses of short-reads
Source: PLoS Comput Biol. 2021 Jan 27;17(1):e1008678. doi: 10.1371/journal.pcbi.1008678 (PMC7870062; doi:10.1371/journal.pcbi.1008678)
Supplement: S1 File — (ZIP) [file pcbi.1008678.s008.zip]

Archive with 5 entries (5 files):
- Klebsiella_references.nwk
- Legionella_references.nwk
- Neisseria_references.nwk
- Pseudomonas_references.nwk
- Serratia_references.nwk
