# Supplementary material for: One is not enough: On the effects of reference genome for the mapping and subsequent analyses of short-reads
Source: PLoS Comput Biol. 2021 Jan 27;17(1):e1008678. doi: 10.1371/journal.pcbi.1008678 (PMC7870062; doi:10.1371/journal.pcbi.1008678)
Supplement: S1 File — (ZIP) [file pcbi.1008678.s008.zip › Klebsiella_references.nwk]

(342:0.0307457611,AR_0080:0.0395848232,((AR_0143:0.0051677350,((HS09565:0.0000915664,HS102438:0.0003304935)100:0.0002779363,NTUH-K2044:0.0002765091)100:0.0038909583)100:0.0009377259,(HS11286:0.0043872383,KP1768:0.0043833571)100:0.0010572666)100:0.0245985559);
