# Supplementary material for: One is not enough: On the effects of reference genome for the mapping and subsequent analyses of short-reads
Source: PLoS Comput Biol. 2021 Jan 27;17(1):e1008678. doi: 10.1371/journal.pcbi.1008678 (PMC7870062; doi:10.1371/journal.pcbi.1008678)
Supplement: S1 File — (ZIP) [file pcbi.1008678.s008.zip › Legionella_references.nwk]

(Lorraine:0.0134450175,(Philadelphia_1:0.0143906424,((U8W:0.0396438768,Lansing_3:0.0280530733)100:0.0460797301,Lens:0.0146347494)100:0.0052797607)100:0.0042530068,(Alcoy:0.0154637557,Paris:0.0119969706)100:0.0052514247);
