# Supplementary material for: One is not enough: On the effects of reference genome for the mapping and subsequent analyses of short-reads
Source: PLoS Comput Biol. 2021 Jan 27;17(1):e1008678. doi: 10.1371/journal.pcbi.1008678 (PMC7870062; doi:10.1371/journal.pcbi.1008678)
Supplement: S1 File — (ZIP) [file pcbi.1008678.s008.zip › Pseudomonas_references.nwk]

(PAO1:0.0038328899,(((UCBPP-PA14:0.0049277043,Pa124:0.0053065842)100:0.0025580141,12939:0.0064910873)74:0.0018072177,PA7:0.0630320562)100:0.0042066337,M18:0.0041743245);
