# Supplementary material for: One is not enough: On the effects of reference genome for the mapping and subsequent analyses of short-reads
Source: PLoS Comput Biol. 2021 Jan 27;17(1):e1008678. doi: 10.1371/journal.pcbi.1008678 (PMC7870062; doi:10.1371/journal.pcbi.1008678)
Supplement: S1 File — (ZIP) [file pcbi.1008678.s008.zip › Serratia_references.nwk]

(CAV1761:0.0220069815,(WW4:0.0256356402,Db11:0.0246302607)100:0.0101636324,UMH9:0.0184647434);
