# Supplementary material for: One is not enough: On the effects of reference genome for the mapping and subsequent analyses of short-reads
Source: PLoS Comput Biol. 2021 Jan 27;17(1):e1008678. doi: 10.1371/journal.pcbi.1008678 (PMC7870062; doi:10.1371/journal.pcbi.1008678)
Supplement: S2 File — Strain selected as reference for mapping in each tree is indicated in the corresponding newick file name. (ZIP) [file pcbi.1008678.s009.zip]

Archive with 34 entries (28 files):
- core/
- core/Klebsiella_pneumoniae/
- core/Klebsiella_pneumoniae/core_ref_342.nwk
- core/Klebsiella_pneumoniae/core_ref_AR_0080.nwk
- core/Klebsiella_pneumoniae/core_ref_AR_0143.nwk
- core/Klebsiella_pneumoniae/core_ref_HS09565.nwk
- core/Klebsiella_pneumoniae/core_ref_HS102438.nwk
- core/Klebsiella_pneumoniae/core_ref_HS11286.nwk
- core/Klebsiella_pneumoniae/core_ref_KP1768.nwk
- core/Klebsiella_pneumoniae/core_ref_NTUH-K2044.nwk
- core/Legionella_pneumophila/
- core/Legionella_pneumophila/core_ref_Alcoy.nwk
- core/Legionella_pneumophila/core_ref_Lansing_3.nwk
- core/Legionella_pneumophila/core_ref_Lens.nwk
- core/Legionella_pneumophila/core_ref_Lorraine.nwk
- core/Legionella_pneumophila/core_ref_Paris.nwk
- core/Legionella_pneumophila/core_ref_Philadelphia_1.nwk
- core/Legionella_pneumophila/core_ref_U8W.nwk
- core/Neisseria_gonorrhoeae/
- core/Neisseria_gonorrhoeae/core_ref_32867.nwk
- core/Neisseria_gonorrhoeae/core_ref_FA1090.nwk
- core/Neisseria_gonorrhoeae/core_ref_NCTC13798.nwk
- core/Pseudomonas_aeruginosa/
- core/Pseudomonas_aeruginosa/core_ref_12939.nwk
- core/Pseudomonas_aeruginosa/core_ref_M18.nwk
- core/Pseudomonas_aeruginosa/core_ref_Pa124.nwk
- core/Pseudomonas_aeruginosa/core_ref_PA7.nwk
- core/Pseudomonas_aeruginosa/core_ref_PAO1.nwk
- core/Pseudomonas_aeruginosa/core_ref_UCBPP-PA14.nwk
- core/Serratia_marcescens/
- core/Serratia_marcescens/core_ref_CAV1761.nwk
- core/Serratia_marcescens/core_ref_Db11.nwk
- core/Serratia_marcescens/core_ref_UMH9.nwk
- core/Serratia_marcescens/core_ref_WW4.nwk
