# Supplementary material for: One is not enough: On the effects of reference genome for the mapping and subsequent analyses of short-reads
Source: PLoS Comput Biol. 2021 Jan 27;17(1):e1008678. doi: 10.1371/journal.pcbi.1008678 (PMC7870062; doi:10.1371/journal.pcbi.1008678)
Supplement: S2 File — Strain selected as reference for mapping in each tree is indicated in the corresponding newick file name. (ZIP) [file pcbi.1008678.s009.zip › core/Klebsiella_pneumoniae/core_ref_342.nwk]

(342:0.0243680684,((((((139KP-HG:0.0002351196,(HGV2-01:0.0003028004,(Kpcas053:0.0000161506,(((AR_0143:0.0034807761,((HS09565:0.0000150531,HS102438:0.0000293409)100:0.0000330823,NTUH-K2044:0.0000350456)100:0.0032368016)100:0.0012085595,HS11286:0.0031571524)100:0.0028801016,KP1768:0.0001543714)100:0.0051194642)100:0.0002452427)100:0.0003054024)100:0.0003773254,(((HCV1-05:0.0028074587,HGV2-312:0.0037429481)100:0.0007110799,HGUA4-17:0.0015771309)100:0.0004911033,HGUA02-082:0.0019231029)100:0.0005522913)100:0.0028376634,(67KP-HG:0.0013344411,HGUA01-005:0.0014248130)100:0.0031021394)100:0.0005641996,(((225KP-HG:0.0036771289,HGV2C-08:0.0006241353)100:0.0029655346,(HGE01-006:0.0018053299,HGE01-025:0.0013874230)100:0.0024571383)100:0.0007981283,(HGUA4-33:0.0035425717,(((Kpcas044:0.0001312756,Kpcas051:0.0000773995)100:0.0000877131,Kpcas099:0.0002596712)100:0.0001805769,Moliner12:0.0003838310)100:0.0029310011)100:0.0010217631)100:0.0003569244)100:0.0013227124,HGV2C-06:0.0042462248)100:0.0039728176,HCV1-10:0.0024567325)100:0.0190176987,AR_0080:0.0439582999);
