# Supplementary material for: One is not enough: On the effects of reference genome for the mapping and subsequent analyses of short-reads
Source: PLoS Comput Biol. 2021 Jan 27;17(1):e1008678. doi: 10.1371/journal.pcbi.1008678 (PMC7870062; doi:10.1371/journal.pcbi.1008678)
Supplement: S2 File — Strain selected as reference for mapping in each tree is indicated in the corresponding newick file name. (ZIP) [file pcbi.1008678.s009.zip › core/Klebsiella_pneumoniae/core_ref_AR_0080.nwk]

(342:0.0380830005,AR_0080:0.0302093740,((((((139KP-HG:0.0002728078,(HGV2-01:0.0003464165,(Kpcas053:0.0000193207,(((AR_0143:0.0034819177,((HS09565:0.0000150473,HS102438:0.0000293464)100:0.0000330874,NTUH-K2044:0.0000350402)100:0.0032352988)100:0.0012093936,HS11286:0.0031589984)100:0.0028383959,KP1768:0.0001931977)100:0.0067781910)100:0.0003305722)100:0.0003771806)100:0.0003880362,(((HCV1-05:0.0035081932,HGV2-312:0.0041707701)100:0.0008066446,HGUA4-17:0.0015007809)100:0.0006132631,HGUA02-082:0.0021395277)100:0.0007211015)100:0.0027471053,(67KP-HG:0.0013383761,HGUA01-005:0.0017603012)100:0.0031411338)100:0.0005776188,(((225KP-HG:0.0042546678,HGV2C-08:0.0006575022)100:0.0029282518,(HGE01-006:0.0020447621,HGE01-025:0.0014446645)100:0.0024286584)100:0.0007631894,(HGUA4-33:0.0038354926,(((Kpcas044:0.0001513016,Kpcas051:0.0001081055)100:0.0001047361,Kpcas099:0.0002743680)100:0.0002188879,Moliner12:0.0004330132)100:0.0028782741)97:0.0010195770)94:0.0003145090)100:0.0016170335,HGV2C-06:0.0045953183)100:0.0042123843,HCV1-10:0.0027997682)100:0.0186368418);
