# Supplementary material for: One is not enough: On the effects of reference genome for the mapping and subsequent analyses of short-reads
Source: PLoS Comput Biol. 2021 Jan 27;17(1):e1008678. doi: 10.1371/journal.pcbi.1008678 (PMC7870062; doi:10.1371/journal.pcbi.1008678)
Supplement: S2 File — Strain selected as reference for mapping in each tree is indicated in the corresponding newick file name. (ZIP) [file pcbi.1008678.s009.zip › core/Klebsiella_pneumoniae/core_ref_AR_0143.nwk]

(342:0.0301464078,AR_0080:0.0384769694,(((((((AR_0143:0.0003921231,HGE01-025:0.0001276240)100:0.0008522436,HGE01-006:0.0010294224)100:0.0020829895,(225KP-HG:0.0001079732,(HGV2C-08:0.0000328415,((HS09565:0.0000146978,HS102438:0.0000297514)100:0.0000232633,NTUH-K2044:0.0000451767)100:0.0005772138)100:0.0002872572)100:0.0030089632)100:0.0006571099,((((((139KP-HG:0.0000278636,(HGV2-01:0.0000374033,(Kpcas053:0.0000043594,KP1768:0.0006338812)100:0.0000220489)100:0.0000262515)100:0.0000766697,HGUA02-082:0.0001881859)98:0.0000391175,HGUA4-17:0.0001033135)100:0.0000488830,HCV1-05:0.0002985181)81:0.0001694168,HGV2-312:0.0001452763)100:0.0027502717,HCV1-10:0.0030158299)68:0.0005189395)67:0.0003393517,(HGUA4-33:0.0024876255,((((Kpcas044:0.0000145604,Kpcas051:0.0000104404)82:0.0000081938,Kpcas099:0.0000265278)100:0.0001270626,Moliner12:0.0001837671)100:0.0002180446,HS11286:0.0010143206)100:0.0023678564)100:0.0010313410)63:0.0005060482,HGV2C-06:0.0030941812)99:0.0008999884,(67KP-HG:0.0001455666,HGUA01-005:0.0001271838)100:0.0023050918)100:0.0243850523);
