# Supplementary material for: One is not enough: On the effects of reference genome for the mapping and subsequent analyses of short-reads
Source: PLoS Comput Biol. 2021 Jan 27;17(1):e1008678. doi: 10.1371/journal.pcbi.1008678 (PMC7870062; doi:10.1371/journal.pcbi.1008678)
Supplement: S2 File — Strain selected as reference for mapping in each tree is indicated in the corresponding newick file name. (ZIP) [file pcbi.1008678.s009.zip › core/Klebsiella_pneumoniae/core_ref_HS09565.nwk]

(342:0.0301300355,AR_0080:0.0384969787,((((((AR_0143:0.0009884151,HGE01-025:0.0001194411)100:0.0009683497,HGE01-006:0.0010284632)100:0.0024634005,((((HS09565:0.0000105853,HS102438:0.0000338951)100:0.0000144264,(225KP-HG:0.0000120579,HGV2C-08:0.0000122945)100:0.0000105679)100:0.0000098420,NTUH-K2044:0.0000481113)100:0.0029050584,HCV1-10:0.0029542669)68:0.0006321131)79:0.0003643538,(((((139KP-HG:0.0000294212,(HGV2-01:0.0000368518,(Kpcas053:0.0000022944,KP1768:0.0005308564)100:0.0000278893)88:0.0000273474)100:0.0000658865,(HGUA4-17:0.0001114043,HGV2-312:0.0003177431)38:0.0000297637)58:0.0000442998,HGUA02-082:0.0001794879)86:0.0001543424,HCV1-05:0.0001673632)100:0.0027432957,HGV2C-06:0.0031973934)74:0.0005401622)75:0.0003665773,(HGUA4-33:0.0024970680,((((Kpcas044:0.0000151053,Kpcas099:0.0000218552)66:0.0000053382,Kpcas051:0.0000030769)100:0.0001238334,Moliner12:0.0001722375)100:0.0002157219,HS11286:0.0009077951)100:0.0023429250)100:0.0009410373)94:0.0009304003,(67KP-HG:0.0001508683,HGUA01-005:0.0001163833)100:0.0023678275)100:0.0241799364);
