# Supplementary material for: One is not enough: On the effects of reference genome for the mapping and subsequent analyses of short-reads
Source: PLoS Comput Biol. 2021 Jan 27;17(1):e1008678. doi: 10.1371/journal.pcbi.1008678 (PMC7870062; doi:10.1371/journal.pcbi.1008678)
Supplement: S2 File — Strain selected as reference for mapping in each tree is indicated in the corresponding newick file name. (ZIP) [file pcbi.1008678.s009.zip › core/Klebsiella_pneumoniae/core_ref_HS102438.nwk]

(342:0.0301288616,AR_0080:0.0384968496,((((((AR_0143:0.0010243327,HGE01-025:0.0001207595)100:0.0009580145,HGE01-006:0.0010104061)100:0.0024539887,((((HS09565:0.0000189318,HS102438:0.0000255572)100:0.0000142412,(225KP-HG:0.0000128131,HGV2C-08:0.0000124440)100:0.0000103402)100:0.0000096972,NTUH-K2044:0.0000479580)100:0.0028955704,HCV1-10:0.0029461421)59:0.0006253825)74:0.0003592500,(((((139KP-HG:0.0000313244,(HGV2-01:0.0000375521,(Kpcas053:0.0000036746,KP1768:0.0005672797)100:0.0000274100)92:0.0000261665)100:0.0000680875,(HGUA4-17:0.0001134315,HGV2-312:0.0003183050)56:0.0000305260)86:0.0000516189,HGUA02-082:0.0001731933)99:0.0001642241,HCV1-05:0.0001751198)100:0.0027234533,HGV2C-06:0.0031853742)69:0.0005315813)74:0.0003683454,(HGUA4-33:0.0024807367,((((Kpcas044:0.0000157852,Kpcas099:0.0000227838)46:0.0000048320,Kpcas051:0.0000038726)100:0.0001239794,Moliner12:0.0001701843)100:0.0002168832,HS11286:0.0009588300)100:0.0023160626)100:0.0009391701)95:0.0009264662,(67KP-HG:0.0001522781,HGUA01-005:0.0001225764)100:0.0023569315)100:0.0241935807);
