# Supplementary material for: One is not enough: On the effects of reference genome for the mapping and subsequent analyses of short-reads
Source: PLoS Comput Biol. 2021 Jan 27;17(1):e1008678. doi: 10.1371/journal.pcbi.1008678 (PMC7870062; doi:10.1371/journal.pcbi.1008678)
Supplement: S2 File — Strain selected as reference for mapping in each tree is indicated in the corresponding newick file name. (ZIP) [file pcbi.1008678.s009.zip › core/Klebsiella_pneumoniae/core_ref_HS11286.nwk]

(342:0.0301457854,AR_0080:0.0384845634,(((((((AR_0143:0.0010697792,HGE01-025:0.0001239431)100:0.0009700481,HGE01-006:0.0010668286)100:0.0022451318,((((HS09565:0.0000146981,HS102438:0.0000297515)100:0.0000232903,NTUH-K2044:0.0000450656)100:0.0005630749,HGV2C-08:0.0000356682)100:0.0002137935,225KP-HG:0.0001660385)100:0.0029686869)100:0.0007143767,((((((139KP-HG:0.0000254731,(HGV2-01:0.0000320211,(Kpcas053:0.0000039177,KP1768:0.0002265683)100:0.0000196448)49:0.0000136355)100:0.0000401326,HGUA4-17:0.0000924906)37:0.0000246633,HGV2-312:0.0002675866)52:0.0000344112,HGUA02-082:0.0001162528)100:0.0001662735,HCV1-05:0.0001678291)100:0.0027307523,HCV1-10:0.0030345894)100:0.0005478851)62:0.0002745839,((HS11286:0.0003555729,(((Kpcas044:0.0000006886,Kpcas051:0.0000002410)100:0.0000031621,Kpcas099:0.0000032575)100:0.0001239353,Moliner12:0.0001563681)100:0.0002399315)100:0.0021520305,HGUA4-33:0.0025582258)100:0.0009369526)100:0.0005386390,HGV2C-06:0.0030705013)100:0.0009136004,(67KP-HG:0.0001059584,HGUA01-005:0.0000898703)100:0.0023032843)100:0.0242729289);
