# Supplementary material for: One is not enough: On the effects of reference genome for the mapping and subsequent analyses of short-reads
Source: PLoS Comput Biol. 2021 Jan 27;17(1):e1008678. doi: 10.1371/journal.pcbi.1008678 (PMC7870062; doi:10.1371/journal.pcbi.1008678)
Supplement: S2 File — Strain selected as reference for mapping in each tree is indicated in the corresponding newick file name. (ZIP) [file pcbi.1008678.s009.zip › core/Klebsiella_pneumoniae/core_ref_KP1768.nwk]

(342:0.0301351647,AR_0080:0.0384969283,(((((((AR_0143:0.0010639290,HGE01-025:0.0001266984)100:0.0009729288,HGE01-006:0.0010653452)100:0.0022607748,((((HS09565:0.0000147102,HS102438:0.0000297379)100:0.0000236681,NTUH-K2044:0.0000448139)100:0.0005609645,HGV2C-08:0.0000345956)100:0.0002314870,225KP-HG:0.0001650109)100:0.0029511626)99:0.0007183111,((KP1768:0.0000174117,(139KP-HG:0.0000080725,(((HCV1-05:0.0000027545,HGUA4-17:0.0000029841)100:0.0000017946,Kpcas053:0.0000009580)82:0.0000002295,((HGUA02-082:0.0000041318,HGV2-312:0.0000032136)95:0.0000006483,HGV2-01:0.0000048769)99:0.0000020659)100:0.0000034432)99:0.0000013715)100:0.0026319583,HCV1-10:0.0029469283)100:0.0006177689)70:0.0002771416,((HS11286:0.0005933116,(((Kpcas044:0.0000122586,Kpcas051:0.0000063322)99:0.0000064629,Kpcas099:0.0000163796)100:0.0001221622,Moliner12:0.0001790521)100:0.0002267598)100:0.0023460190,HGUA4-33:0.0024693617)100:0.0010024380)94:0.0005024866,HGV2C-06:0.0030681365)99:0.0009158569,(67KP-HG:0.0000803502,HGUA01-005:0.0000727673)100:0.0023212553)100:0.0242529969);
