# Supplementary material for: One is not enough: On the effects of reference genome for the mapping and subsequent analyses of short-reads
Source: PLoS Comput Biol. 2021 Jan 27;17(1):e1008678. doi: 10.1371/journal.pcbi.1008678 (PMC7870062; doi:10.1371/journal.pcbi.1008678)
Supplement: S2 File — Strain selected as reference for mapping in each tree is indicated in the corresponding newick file name. (ZIP) [file pcbi.1008678.s009.zip › core/Klebsiella_pneumoniae/core_ref_NTUH-K2044.nwk]

(342:0.0301262358,AR_0080:0.0384993181,((((((AR_0143:0.0009801012,HGE01-025:0.0001204316)100:0.0009689490,HGE01-006:0.0010300034)100:0.0024658414,((((HS09565:0.0000149895,HS102438:0.0000294501)100:0.0000263517,(225KP-HG:0.0000119509,HGV2C-08:0.0000121694)100:0.0000105727)100:0.0000101843,NTUH-K2044:0.0000315114)100:0.0029031099,HCV1-10:0.0029597422)68:0.0006310369)79:0.0003627812,(((((((KP1768:0.0005209136,Kpcas053:0.0000031483)100:0.0000295767,HGV2-01:0.0000382155)95:0.0000272233,139KP-HG:0.0000300142)100:0.0000660672,(HGUA4-17:0.0001070900,HGV2-312:0.0003183751)55:0.0000294026)91:0.0000528549,HGUA02-082:0.0001764910)97:0.0001608633,HCV1-05:0.0001735235)100:0.0027415740,HGV2C-06:0.0032003693)75:0.0005372548)79:0.0003692058,((HS11286:0.0009009240,((Kpcas044:0.0000114055,(Kpcas051:0.0000088102,Kpcas099:0.0000217262)52:0.0000057512)100:0.0001227742,Moliner12:0.0001731660)100:0.0002167947)100:0.0023486672,HGUA4-33:0.0025039127)100:0.0009398417)96:0.0009332117,(67KP-HG:0.0001410424,HGUA01-005:0.0001046164)100:0.0023757872)100:0.0241845510);
