# Supplementary material for: One is not enough: On the effects of reference genome for the mapping and subsequent analyses of short-reads
Source: PLoS Comput Biol. 2021 Jan 27;17(1):e1008678. doi: 10.1371/journal.pcbi.1008678 (PMC7870062; doi:10.1371/journal.pcbi.1008678)
Supplement: S2 File — Strain selected as reference for mapping in each tree is indicated in the corresponding newick file name. (ZIP) [file pcbi.1008678.s009.zip › core/Legionella_pneumophila/core_ref_Alcoy.nwk]

(Philadelphia_1:0.0030149416,((((((Alcoy:0.0015239391,((18HGV:0.0000388932,90HGV:0.0000453020)100:0.0028738869,91HGV:0.0020063989)100:0.0010183449)100:0.0029212329,((20HGV:0.0000432923,93HGV:0.0001158652)100:0.0005216552,(25HGV:0.0000079586,(50HGV:0.0000319701,88HGV:0.0000303346)100:0.0001227480)100:0.0004272555)100:0.0038512754)100:0.0001557365,28HGV:0.0000245898)100:0.0073330085,((((15HGV:0.0000493634,((17HGV:0.0000801066,85HGV:0.0000564555)100:0.0006392198,82HGV:0.0000609908)86:0.0000175741)91:0.0000363130,Paris:0.0019905605)100:0.0001240021,9HLP:0.0002705481)100:0.0002730543,((76HGV:0.0000738812,81HGV:0.0000637771)100:0.0000361146,79HGV:0.0000395759)100:0.0002500507)100:0.0075549176)100:0.0056145886,Lorraine:0.0110497072)100:0.0028754128,((Lansing_3:0.0236748779,U8W:0.0369362328)100:0.0475674361,Lens:0.0124658210)100:0.0048847275)100:0.0108195923,((13HLP:0.0000860800,15HLP:0.0003640828)97:0.0000254325,14HLP:0.0000198759)100:0.0023254485);
