# Supplementary material for: One is not enough: On the effects of reference genome for the mapping and subsequent analyses of short-reads
Source: PLoS Comput Biol. 2021 Jan 27;17(1):e1008678. doi: 10.1371/journal.pcbi.1008678 (PMC7870062; doi:10.1371/journal.pcbi.1008678)
Supplement: S2 File — Strain selected as reference for mapping in each tree is indicated in the corresponding newick file name. (ZIP) [file pcbi.1008678.s009.zip › core/Legionella_pneumophila/core_ref_Lansing_3.nwk]

(Philadelphia_1:0.0022781550,(((((((((((Alcoy:0.0114920949,(18HGV:0.0005165746,90HGV:0.0003160334)100:0.0032011100)100:0.0036980735,((20HGV:0.0005038257,93HGV:0.0003688163)100:0.0008379471,(25HGV:0.0002160707,(50HGV:0.0002885075,88HGV:0.0003249176)100:0.0001922594)100:0.0007021720)100:0.0031508886)100:0.0080365017,((Lansing_3:0.0194150565,U8W:0.0411251887)100:0.0425283794,28HGV:0.0001540828)100:0.0008922180)100:0.0023374955,91HGV:0.0019664991)100:0.0071808322,(17HGV:0.0004662842,85HGV:0.0004019586)100:0.0004381272)100:0.0002968196,(15HGV:0.0003535070,82HGV:0.0003316441)100:0.0000545727)100:0.0001423715,((76HGV:0.0003809455,81HGV:0.0003721461)100:0.0001461339,79HGV:0.0001743326)100:0.0010802654)100:0.0003736562,9HLP:0.0002680366)100:0.0076338328,Paris:0.0013670293)100:0.0118406257,Lorraine:0.0092176171)100:0.0040500094,Lens:0.0161155420)100:0.0114348508,((13HLP:0.0003175162,14HLP:0.0001344812)100:0.0002035124,15HLP:0.0010186180)100:0.0090593020);
