# Supplementary material for: One is not enough: On the effects of reference genome for the mapping and subsequent analyses of short-reads
Source: PLoS Comput Biol. 2021 Jan 27;17(1):e1008678. doi: 10.1371/journal.pcbi.1008678 (PMC7870062; doi:10.1371/journal.pcbi.1008678)
Supplement: S2 File — Strain selected as reference for mapping in each tree is indicated in the corresponding newick file name. (ZIP) [file pcbi.1008678.s009.zip › core/Legionella_pneumophila/core_ref_Lens.nwk]

(Philadelphia_1:0.0045039859,((((((Alcoy:0.0054316268,(18HGV:0.0001594237,90HGV:0.0001011178)100:0.0028093813)100:0.0033280877,((20HGV:0.0001354171,93HGV:0.0001551785)100:0.0008589890,(25HGV:0.0000630938,(50HGV:0.0000793348,88HGV:0.0001161850)100:0.0001328961)100:0.0003138111)100:0.0032352250)100:0.0072236903,((((((Paris:0.0029519133,(((76HGV:0.0000964034,81HGV:0.0001028334)100:0.0000525428,79HGV:0.0000549364)100:0.0003924116,9HLP:0.0003255013)47:0.0001150076)40:0.0000290448,15HGV:0.0000957316)27:0.0000347650,82HGV:0.0001006036)58:0.0002497675,(17HGV:0.0001551186,85HGV:0.0001076174)100:0.0004231582)100:0.0071056645,91HGV:0.0009807226)100:0.0020166902,28HGV:0.0006847935)100:0.0005427685)100:0.0040065456,Lorraine:0.0132599158)100:0.0022557114,Lens:0.0135813918)100:0.0035344327,(Lansing_3:0.0240103089,U8W:0.0366135306)100:0.0486759574)100:0.0085643783,((13HLP:0.0000926822,14HLP:0.0000390470)71:0.0000457033,15HLP:0.0003201111)100:0.0014788224);
