# Supplementary material for: One is not enough: On the effects of reference genome for the mapping and subsequent analyses of short-reads
Source: PLoS Comput Biol. 2021 Jan 27;17(1):e1008678. doi: 10.1371/journal.pcbi.1008678 (PMC7870062; doi:10.1371/journal.pcbi.1008678)
Supplement: S2 File — Strain selected as reference for mapping in each tree is indicated in the corresponding newick file name. (ZIP) [file pcbi.1008678.s009.zip › core/Legionella_pneumophila/core_ref_Lorraine.nwk]

(Philadelphia_1:0.0037898093,(((((Alcoy:0.0052117927,(18HGV:0.0000776301,90HGV:0.0000689320)100:0.0031108397)100:0.0033406786,((20HGV:0.0001034461,93HGV:0.0001377832)100:0.0006741337,(25HGV:0.0000274849,(50HGV:0.0000678191,88HGV:0.0000512681)100:0.0001265626)100:0.0006251775)100:0.0031463607)100:0.0082806560,((((((Paris:0.0020781947,15HGV:0.0000566874)97:0.0000267228,((17HGV:0.0000794779,85HGV:0.0000715431)100:0.0006335703,82HGV:0.0000492299)97:0.0000206274)99:0.0001205867,((76HGV:0.0000959802,81HGV:0.0000669058)78:0.0000258408,79HGV:0.0000375900)100:0.0008879754)99:0.0001298608,9HLP:0.0001695172)100:0.0064566708,91HGV:0.0009298955)100:0.0019191520,28HGV:0.0004471771)100:0.0001712075)100:0.0038812593,Lorraine:0.0074882328)100:0.0045487574,((Lansing_3:0.0233036873,U8W:0.0372945180)100:0.0475905172,Lens:0.0126759649)100:0.0054821815)100:0.0107666322,((13HLP:0.0000693466,14HLP:0.0000405128)72:0.0000405622,15HLP:0.0002777606)100:0.0020580065);
