# Supplementary material for: One is not enough: On the effects of reference genome for the mapping and subsequent analyses of short-reads
Source: PLoS Comput Biol. 2021 Jan 27;17(1):e1008678. doi: 10.1371/journal.pcbi.1008678 (PMC7870062; doi:10.1371/journal.pcbi.1008678)
Supplement: S2 File — Strain selected as reference for mapping in each tree is indicated in the corresponding newick file name. (ZIP) [file pcbi.1008678.s009.zip › core/Legionella_pneumophila/core_ref_Paris.nwk]

(Philadelphia_1:0.0034412190,(((((Alcoy:0.0048307405,(18HGV:0.0000713875,90HGV:0.0000725533)100:0.0026519764)100:0.0028334438,((20HGV:0.0000893657,93HGV:0.0001120885)100:0.0009931816,(25HGV:0.0000210277,(50HGV:0.0000391792,88HGV:0.0000494536)100:0.0001206650)100:0.0001736479)100:0.0036414667)100:0.0073685807,(((((Paris:0.0000048209,28HGV:0.0000003420)99:0.0000044299,91HGV:0.0000000802)77:0.0000104645,(15HGV:0.0000018520,((17HGV:0.0000044531,85HGV:0.0000007381)100:0.0006083416,82HGV:0.0000293141)83:0.0000014717)85:0.0000154891)85:0.0001170077,((76HGV:0.0000018507,79HGV:0.0000022094)100:0.0000040229,81HGV:0.0000007698)100:0.0002097867)85:0.0002035101,9HLP:0.0000294462)100:0.0084289889)100:0.0046485235,Lorraine:0.0108477838)100:0.0028763188,((Lansing_3:0.0235333184,U8W:0.0370823364)100:0.0476664838,Lens:0.0123901063)100:0.0050483120)100:0.0106897561,((13HLP:0.0000830340,14HLP:0.0000490746)76:0.0000381135,15HLP:0.0003295704)100:0.0021014225);
