# Supplementary material for: One is not enough: On the effects of reference genome for the mapping and subsequent analyses of short-reads
Source: PLoS Comput Biol. 2021 Jan 27;17(1):e1008678. doi: 10.1371/journal.pcbi.1008678 (PMC7870062; doi:10.1371/journal.pcbi.1008678)
Supplement: S2 File — Strain selected as reference for mapping in each tree is indicated in the corresponding newick file name. (ZIP) [file pcbi.1008678.s009.zip › core/Legionella_pneumophila/core_ref_Philadelphia_1.nwk]

(Philadelphia_1:0.0009550319,(13HLP:0.0000007494,(14HLP:0.0000077572,15HLP:0.0000144693)76:0.0000044400)100:0.0015855421,((((((((15HGV:0.0000848720,Paris:0.0025634958)100:0.0000379967,((17HGV:0.0001382202,85HGV:0.0000959030)100:0.0006300256,82HGV:0.0000764460)98:0.0000139084)100:0.0001255944,((76HGV:0.0001192306,81HGV:0.0000900553)100:0.0000623793,79HGV:0.0000529727)100:0.0006503861)100:0.0001711859,9HLP:0.0001656466)100:0.0068389801,91HGV:0.0011189737)100:0.0022977639,28HGV:0.0004138986)100:0.0006213248,(((18HGV:0.0001284916,90HGV:0.0001212048)100:0.0029024430,Alcoy:0.0050197365)100:0.0034649083,((20HGV:0.0001160724,93HGV:0.0001417980)100:0.0006003426,(25HGV:0.0000514643,(50HGV:0.0000769031,88HGV:0.0000844853)100:0.0001404031)100:0.0004438316)100:0.0031186874)100:0.0072803809)100:0.0039969519,(((Lansing_3:0.0236515671,U8W:0.0369542944)100:0.0476990798,Lens:0.0122848334)100:0.0054838604,Lorraine:0.0108553061)100:0.0039381063)100:0.0106658521);
