# Supplementary material for: One is not enough: On the effects of reference genome for the mapping and subsequent analyses of short-reads
Source: PLoS Comput Biol. 2021 Jan 27;17(1):e1008678. doi: 10.1371/journal.pcbi.1008678 (PMC7870062; doi:10.1371/journal.pcbi.1008678)
Supplement: S2 File — Strain selected as reference for mapping in each tree is indicated in the corresponding newick file name. (ZIP) [file pcbi.1008678.s009.zip › core/Legionella_pneumophila/core_ref_U8W.nwk]

(Philadelphia_1:0.0022067308,(((((((((((Alcoy:0.0133954443,(18HGV:0.0006316611,90HGV:0.0003819392)100:0.0028472786)56:0.0037489505,((20HGV:0.0005822427,93HGV:0.0004190609)100:0.0004225526,(25HGV:0.0003353862,(50HGV:0.0003549531,88HGV:0.0003962401)100:0.0002272737)100:0.0003508719)100:0.0031604772)56:0.0077446732,((Lansing_3:0.0318264033,U8W:0.0286758033)100:0.0420201021,28HGV:0.0001972676)100:0.0009729295)56:0.0027830745,91HGV:0.0021353539)56:0.0074461187,(17HGV:0.0005287808,85HGV:0.0005225948)100:0.0004929956)56:0.0003215882,(((76HGV:0.0005144415,81HGV:0.0004715842)100:0.0001552382,79HGV:0.0002484048)100:0.0008863422,82HGV:0.0003101977)98:0.0001206254)56:0.0000869642,15HGV:0.0003943747)56:0.0004300513,9HLP:0.0003867098)56:0.0097418609,Paris:0.0013748783)100:0.0117524130,Lorraine:0.0093089332)100:0.0040806956,Lens:0.0159411129)100:0.0114506512,((13HLP:0.0003884337,14HLP:0.0001627257)100:0.0002843188,15HLP:0.0011067894)100:0.0104559690);
