# Supplementary material for: One is not enough: On the effects of reference genome for the mapping and subsequent analyses of short-reads
Source: PLoS Comput Biol. 2021 Jan 27;17(1):e1008678. doi: 10.1371/journal.pcbi.1008678 (PMC7870062; doi:10.1371/journal.pcbi.1008678)
Supplement: S2 File — Strain selected as reference for mapping in each tree is indicated in the corresponding newick file name. (ZIP) [file pcbi.1008678.s009.zip › core/Neisseria_gonorrhoeae/core_ref_32867.nwk]

(FA_1090:0.0046931851,(((((32867:0.0000982984,NG-VH-30:0.0001884045)100:0.0006279584,NG-VH-50:0.0013795195)100:0.0004672166,(NG-RC-29:0.0002373770,NG-RC-42:0.0001794181)100:0.0011400984)94:0.0002504260,((NG-LR-23:0.0012614379,NG-VH-26:0.0010663141)100:0.0003974933,(((((NG-LR-58:0.0003629605,(NG-LR-89:0.0003311087,NG-LR-8:0.0000982851)92:0.0000444806)100:0.0002699710,NG-VH-64:0.0002851476)100:0.0010382646,((NG-RC-6:0.0001611950,NCTC13798:0.0017817994)100:0.0001637311,NG-VH-36:0.0000538680)100:0.0010604087)100:0.0002578222,(NG-RC-67:0.0001937880,NG-VH-15:0.0001924673)100:0.0008652110)100:0.0003085513,NG-VH-62:0.0010283169)100:0.0003970761)88:0.0002208071)97:0.0003469002,NG-VH-23:0.0012304714)75:0.0003818474,((NG-LR-145:0.0007671622,NG-VH-80:0.0007302555)100:0.0006814658,(NG-LR-148:0.0003202518,NG-RC-51:0.0002526384)100:0.0007996944)100:0.0005959244);
