# Supplementary material for: One is not enough: On the effects of reference genome for the mapping and subsequent analyses of short-reads
Source: PLoS Comput Biol. 2021 Jan 27;17(1):e1008678. doi: 10.1371/journal.pcbi.1008678 (PMC7870062; doi:10.1371/journal.pcbi.1008678)
Supplement: S2 File — Strain selected as reference for mapping in each tree is indicated in the corresponding newick file name. (ZIP) [file pcbi.1008678.s009.zip › core/Neisseria_gonorrhoeae/core_ref_FA1090.nwk]

(FA_1090:0.0011647327,(((NG-LR-145:0.0007862264,NG-VH-80:0.0007164678)100:0.0006677463,(NG-LR-148:0.0003191903,NG-RC-51:0.0002714008)100:0.0008411824)100:0.0006854021,((((NG-LR-23:0.0012748498,NG-VH-26:0.0010494672)100:0.0003843297,(((((NG-LR-58:0.0003565458,(NG-LR-89:0.0003502316,NG-LR-8:0.0001233261)50:0.0000395234)100:0.0003009407,NG-VH-64:0.0003133635)100:0.0010072460,((NG-RC-6:0.0001486531,NCTC13798:0.0028105107)100:0.0002142849,NG-VH-36:0.0000884526)100:0.0009965588)97:0.0002401231,(NG-RC-67:0.0002499493,NG-VH-15:0.0001842800)100:0.0008925927)100:0.0003104640,NG-VH-62:0.0010145527)100:0.0004014205)55:0.0002004033,((NG-RC-29:0.0002205168,NG-RC-42:0.0001972802)100:0.0010978857,(NG-VH-30:0.0001827531,32867:0.0028739491)100:0.0010334284)100:0.0003408135)100:0.0003206427,NG-VH-23:0.0012915471)100:0.0003604963)100:0.0007683858,NG-VH-50:0.0010674367);
