# Supplementary material for: One is not enough: On the effects of reference genome for the mapping and subsequent analyses of short-reads
Source: PLoS Comput Biol. 2021 Jan 27;17(1):e1008678. doi: 10.1371/journal.pcbi.1008678 (PMC7870062; doi:10.1371/journal.pcbi.1008678)
Supplement: S2 File — Strain selected as reference for mapping in each tree is indicated in the corresponding newick file name. (ZIP) [file pcbi.1008678.s009.zip › core/Neisseria_gonorrhoeae/core_ref_NCTC13798.nwk]

(FA_1090:0.0048492480,32867:0.0010020838,(((((((NCTC13798:0.0000361164,(NG-RC-6:0.0001574628,NG-VH-36:0.0000676333)83:0.0000309229)100:0.0006503020,NG-VH-50:0.0014662186)100:0.0004395824,((((NG-LR-58:0.0003320347,(NG-LR-89:0.0003163622,NG-LR-8:0.0000751755)90:0.0000369463)100:0.0002454741,NG-VH-64:0.0002781641)100:0.0010722677,(NG-RC-67:0.0001777233,NG-VH-15:0.0001638997)100:0.0008198700)99:0.0002705544,NG-VH-62:0.0010434435)55:0.0002170949)100:0.0003398810,(NG-LR-23:0.0013160165,NG-VH-26:0.0009828972)100:0.0003700488)69:0.0002241016,(((NG-LR-145:0.0007766651,NG-VH-80:0.0006982918)100:0.0006922833,(NG-LR-148:0.0003232778,NG-RC-51:0.0002537229)100:0.0007993839)100:0.0007692122,NG-VH-23:0.0012378507)97:0.0003697234)97:0.0003025110,(NG-RC-29:0.0002301132,NG-RC-42:0.0001745923)100:0.0010487841)97:0.0010240447,NG-VH-30:0.0001572976)97:0.0010567104);
