# Supplementary material for: One is not enough: On the effects of reference genome for the mapping and subsequent analyses of short-reads
Source: PLoS Comput Biol. 2021 Jan 27;17(1):e1008678. doi: 10.1371/journal.pcbi.1008678 (PMC7870062; doi:10.1371/journal.pcbi.1008678)
Supplement: S2 File — Strain selected as reference for mapping in each tree is indicated in the corresponding newick file name. (ZIP) [file pcbi.1008678.s009.zip › core/Pseudomonas_aeruginosa/core_ref_12939.nwk]

(PAO1:0.0023806997,((((((((UCBPP-PA14:0.0036280790,Pa124:0.0035160838)100:0.0016985472,P6M6:0.0024822842)100:0.0013633586,12939:0.0044482939)100:0.0015438966,PA7:0.0620627437)100:0.0027406009,P5M1:0.0019245842)100:0.0010446860,M18:0.0034433419)100:0.0004072926,(((Elche01:0.0001194793,(Elche03:0.0001871162,(Elche51:0.0002028537,Elche5A:0.0001395232)100:0.0001615362)95:0.0000517399)100:0.0000381442,(Elche46:0.0000772017,(((Elche57:0.0000397716,(Elche65:0.0000367122,P521:0.0000391685)100:0.0000165742)94:0.0000118470,(Elche59:0.0001134316,Elche68:0.0000500256)96:0.0000117899)93:0.0000111480,Elche67:0.0001151765)100:0.0000259008)97:0.0000188464)100:0.0000953095,P6M1:0.0003132407)100:0.0021396890)100:0.0006810330,((P12M8:0.0004253762,((P4M4:0.0002147404,P7M1:0.0002837986)77:0.0000724485,P7M8:0.0003649278)100:0.0000695024)100:0.0002068199,P2M3:0.0005112363)100:0.0035566680)100:0.0015742036,Elche63:0.0006336060);
