# Supplementary material for: One is not enough: On the effects of reference genome for the mapping and subsequent analyses of short-reads
Source: PLoS Comput Biol. 2021 Jan 27;17(1):e1008678. doi: 10.1371/journal.pcbi.1008678 (PMC7870062; doi:10.1371/journal.pcbi.1008678)
Supplement: S2 File — Strain selected as reference for mapping in each tree is indicated in the corresponding newick file name. (ZIP) [file pcbi.1008678.s009.zip › core/Pseudomonas_aeruginosa/core_ref_M18.nwk]

(PAO1:0.0018448666,((((((UCBPP-PA14:0.0039607239,Pa124:0.0031816463)100:0.0014143324,(PA7:0.0617126088,12939:0.0041061199)100:0.0018220219)100:0.0014976714,P6M6:0.0027109942)100:0.0046125210,((((((((Elche01:0.0000354525,(Elche51:0.0000596921,Elche5A:0.0000493957)100:0.0000531136)51:0.0000144190,Elche03:0.0000580214)80:0.0000123308,Elche46:0.0000351065)71:0.0000109480,Elche57:0.0000188393)12:0.0000040115,(Elche65:0.0000236423,(Elche67:0.0000864350,Elche68:0.0000282071)85:0.0000083912)22:0.0000023753)82:0.0000125656,P521:0.0000173402)82:0.0000096198,Elche59:0.0000446750)100:0.0000899390,P6M1:0.0000538214)100:0.0016801114)100:0.0007188862,(M18:0.0018405546,P5M1:0.0022717268)100:0.0005375263)100:0.0005580010,((P12M8:0.0002276822,((P4M4:0.0001434399,P7M1:0.0001427188)100:0.0000605082,P7M8:0.0001720204)100:0.0000598670)100:0.0002477035,P2M3:0.0001121612)100:0.0034649165)100:0.0015916275,Elche63:0.0005220241);
