# Supplementary material for: One is not enough: On the effects of reference genome for the mapping and subsequent analyses of short-reads
Source: PLoS Comput Biol. 2021 Jan 27;17(1):e1008678. doi: 10.1371/journal.pcbi.1008678 (PMC7870062; doi:10.1371/journal.pcbi.1008678)
Supplement: S2 File — Strain selected as reference for mapping in each tree is indicated in the corresponding newick file name. (ZIP) [file pcbi.1008678.s009.zip › core/Pseudomonas_aeruginosa/core_ref_Pa124.nwk]

(PAO1:0.0020120141,((((((UCBPP-PA14:0.0033366097,(PA7:0.0621549141,12939:0.0035980401)100:0.0026943073)100:0.0015686885,P6M6:0.0025541044)100:0.0008388059,Pa124:0.0024117324)100:0.0043948166,P5M1:0.0018552287)100:0.0010703597,(M18:0.0040286045,((((((Elche01:0.0000914367,(Elche03:0.0001241035,(Elche51:0.0001382067,Elche5A:0.0001063587)100:0.0001074321)99:0.0000382456)100:0.0000292302,Elche46:0.0000458090)100:0.0000108704,(((Elche57:0.0000202317,Elche68:0.0000422910)80:0.0000068390,Elche67:0.0001084338)37:0.0000034659,Elche65:0.0000235267)24:0.0000045734)96:0.0000154248,P521:0.0000277365)100:0.0000157319,Elche59:0.0000741314)100:0.0000704283,P6M1:0.0001765792)100:0.0020828789)65:0.0003483643)100:0.0005827567,((P12M8:0.0003641565,((P4M4:0.0001806341,P7M1:0.0002040818)100:0.0000520579,P7M8:0.0002580200)100:0.0000604432)100:0.0002029002,P2M3:0.0003841765)100:0.0035341173)100:0.0015427632,Elche63:0.0005756533);
