# Supplementary material for: One is not enough: On the effects of reference genome for the mapping and subsequent analyses of short-reads
Source: PLoS Comput Biol. 2021 Jan 27;17(1):e1008678. doi: 10.1371/journal.pcbi.1008678 (PMC7870062; doi:10.1371/journal.pcbi.1008678)
Supplement: S2 File — Strain selected as reference for mapping in each tree is indicated in the corresponding newick file name. (ZIP) [file pcbi.1008678.s009.zip › core/Pseudomonas_aeruginosa/core_ref_PA7.nwk]

(PAO1:0.0026175335,(((UCBPP-PA14:0.0036909962,Pa124:0.0034426280)100:0.0017845669,12939:0.0052975850)100:0.0042327886,(((((((PA7:0.0453742684,P2M3:0.0002685144)100:0.0038831666,P12M8:0.0028748081)100:0.0009243343,P7M8:0.0020105730)100:0.0005429361,P4M4:0.0013839780)100:0.0003386710,P7M1:0.0013306061)100:0.0041953469,((((Elche01:0.0010625504,(Elche03:0.0014355229,(Elche51:0.0013561505,Elche5A:0.0011005290)100:0.0009285026)100:0.0004008325)100:0.0005110997,(((Elche57:0.0003773669,(Elche65:0.0003822443,P521:0.0003232928)100:0.0001711633)99:0.0000744943,(Elche59:0.0007989405,Elche68:0.0005120596)99:0.0001649973)99:0.0001150863,Elche67:0.0005377566)100:0.0002808956)100:0.0001216450,(Elche46:0.0007904792,P6M1:0.0031649571)100:0.0003411576)100:0.0024862996,(P5M1:0.0046374021,P6M6:0.0086067102)100:0.0012206127)100:0.0007414981)100:0.0009586845,Elche63:0.0024486279)100:0.0108191957)85:0.0009900810,M18:0.0030633280);
