# Supplementary material for: One is not enough: On the effects of reference genome for the mapping and subsequent analyses of short-reads
Source: PLoS Comput Biol. 2021 Jan 27;17(1):e1008678. doi: 10.1371/journal.pcbi.1008678 (PMC7870062; doi:10.1371/journal.pcbi.1008678)
Supplement: S2 File — Strain selected as reference for mapping in each tree is indicated in the corresponding newick file name. (ZIP) [file pcbi.1008678.s009.zip › core/Pseudomonas_aeruginosa/core_ref_PAO1.nwk]

(PAO1:0.0005187302,((((((Elche01:0.0000599408,(Elche03:0.0000610744,(Elche51:0.0000848865,Elche5A:0.0000572437)100:0.0000745983)68:0.0000228683)99:0.0000179560,(Elche46:0.0000346629,(Elche57:0.0000203896,((((Elche59:0.0000469284,P521:0.0000207848)100:0.0000149021,Elche68:0.0000329628)37:0.0000035713,Elche65:0.0000246033)32:0.0000043278,Elche67:0.0000974123)70:0.0000070632)100:0.0000114580)98:0.0000124682)100:0.0001026805,P6M1:0.0000610239)100:0.0016716994,(P6M6:0.0026181879,((UCBPP-PA14:0.0032706971,(PA7:0.0621509707,12939:0.0036153752)100:0.0027108297)100:0.0009337978,Pa124:0.0033632108)100:0.0016188977)100:0.0046693465)76:0.0007148279,(P5M1:0.0022174446,M18:0.0034639694)76:0.0003737563)100:0.0006265574,((P12M8:0.0001981714,((P4M4:0.0001064229,P7M1:0.0001129248)100:0.0000475087,P7M8:0.0001408598)100:0.0000480394)100:0.0002906397,P2M3:0.0000564389)100:0.0034518771)100:0.0014016443,Elche63:0.0005604738);
