# Supplementary material for: One is not enough: On the effects of reference genome for the mapping and subsequent analyses of short-reads
Source: PLoS Comput Biol. 2021 Jan 27;17(1):e1008678. doi: 10.1371/journal.pcbi.1008678 (PMC7870062; doi:10.1371/journal.pcbi.1008678)
Supplement: S2 File — Strain selected as reference for mapping in each tree is indicated in the corresponding newick file name. (ZIP) [file pcbi.1008678.s009.zip › core/Pseudomonas_aeruginosa/core_ref_UCBPP-PA14.nwk]

(PAO1:0.0019283380,(((((UCBPP-PA14:0.0029508780,P6M6:0.0027358732)100:0.0007412276,((PA7:0.0620188490,12939:0.0037394026)100:0.0026887267,Pa124:0.0033460173)100:0.0011104135)100:0.0042839700,P5M1:0.0018923732)100:0.0010410054,((((Elche01:0.0000885734,(Elche03:0.0001264718,(Elche51:0.0001368297,Elche5A:0.0001105177)100:0.0001070133)100:0.0000438783)99:0.0000216098,(Elche46:0.0000513213,((((Elche57:0.0000291366,Elche68:0.0000333973)82:0.0000108995,(Elche59:0.0000860545,P521:0.0000187684)58:0.0000173030)42:0.0000040198,Elche65:0.0000241419)83:0.0000165936,Elche67:0.0001101686)83:0.0000205419)68:0.0000140017)100:0.0000822695,P6M1:0.0002272859)100:0.0020676154,M18:0.0046138391)77:0.0003420468)100:0.0005854373,((P12M8:0.0003650790,((P4M4:0.0001821482,P7M1:0.0002131371)100:0.0000599630,P7M8:0.0002591446)100:0.0000629291)100:0.0002115514,P2M3:0.0004111545)100:0.0035271846)100:0.0015464010,Elche63:0.0006149339);
