# Supplementary material for: One is not enough: On the effects of reference genome for the mapping and subsequent analyses of short-reads
Source: PLoS Comput Biol. 2021 Jan 27;17(1):e1008678. doi: 10.1371/journal.pcbi.1008678 (PMC7870062; doi:10.1371/journal.pcbi.1008678)
Supplement: S2 File — Strain selected as reference for mapping in each tree is indicated in the corresponding newick file name. (ZIP) [file pcbi.1008678.s009.zip › core/Serratia_marcescens/core_ref_CAV1761.nwk]

(WW4:0.0251087408,(((((((UMH9:0.0045094696,SMElx12:0.0002166507)100:0.0001178919,SMElx9:0.0003570411)100:0.0001080419,(((SMElx13:0.0005987253,SMElx15:0.0006564362)100:0.0001740547,(((SMElx1:0.0008265993,SMElx6:0.0010573425)66:0.0001669385,SMElx2:0.0008448884)100:0.0001324761,SMElx3:0.0005310672)100:0.0001339804)100:0.0001396631,SMElx7:0.0004117402)96:0.0000994038)100:0.0041458742,(UK2918:0.0002533334,UK3016:0.0000708265)100:0.0038012904)100:0.0020667405,((CNH65:0.0040186736,(UK2901:0.0000703859,UK2960:0.0000840568)100:0.0039875915)100:0.0021864176,(UK2865:0.0000744020,UK2867:0.0001298469)100:0.0044153743)100:0.0010611929)100:0.0126022701,(CAV1761:0.0047594164,(CNH79A:0.0008109253,CNH79B:0.0058347856)100:0.0040114969)100:0.0128160081)100:0.0077898619,(SMElx20:0.0050390334,Db11:0.0116658866)100:0.0143816400)100:0.0061593071,CNH62:0.0224453378);
