# Supplementary material for: One is not enough: On the effects of reference genome for the mapping and subsequent analyses of short-reads
Source: PLoS Comput Biol. 2021 Jan 27;17(1):e1008678. doi: 10.1371/journal.pcbi.1008678 (PMC7870062; doi:10.1371/journal.pcbi.1008678)
Supplement: S2 File — Strain selected as reference for mapping in each tree is indicated in the corresponding newick file name. (ZIP) [file pcbi.1008678.s009.zip › core/Serratia_marcescens/core_ref_Db11.nwk]

(WW4:0.0221459774,((((UMH9:0.0044761524,(SMElx12:0.0003364008,((((SMElx13:0.0007356347,SMElx15:0.0008154077)100:0.0001724105,(((SMElx1:0.0010465841,SMElx6:0.0013179631)94:0.0002486763,SMElx2:0.0011320423)100:0.0001787034,SMElx3:0.0008418965)100:0.0001709056)100:0.0001874497,SMElx7:0.0004965350)99:0.0001868580,SMElx9:0.0004886496)98:0.0001111053)99:0.0002707190)100:0.0040887333,(UK2918:0.0002288657,UK3016:0.0001017251)100:0.0038016535)100:0.0021165540,((CNH65:0.0040856790,(UK2901:0.0000953275,UK2960:0.0000803220)100:0.0039987113)100:0.0022051540,(UK2865:0.0000827183,UK2867:0.0001511098)100:0.0044439957)100:0.0010669197)100:0.0128352308,(CAV1761:0.0181336713,(((Db11:0.0019497718,SMElx20:0.0054369397)100:0.0173631367,CNH79A:0.0013028762)100:0.0103110590,CNH79B:0.0055032070)100:0.0069731433)100:0.0067044002)100:0.0100483240,CNH62:0.0241057790);
