# Supplementary material for: One is not enough: On the effects of reference genome for the mapping and subsequent analyses of short-reads
Source: PLoS Comput Biol. 2021 Jan 27;17(1):e1008678. doi: 10.1371/journal.pcbi.1008678 (PMC7870062; doi:10.1371/journal.pcbi.1008678)
Supplement: S2 File — Strain selected as reference for mapping in each tree is indicated in the corresponding newick file name. (ZIP) [file pcbi.1008678.s009.zip › core/Serratia_marcescens/core_ref_UMH9.nwk]

(WW4:0.0243735557,((((UMH9:0.0000186804,(((((SMElx12:0.0000000000,SMElx7:0.0000000000):0.0000000506,SMElx15:0.0000000506)75:0.0000000506,SMElx9:0.0000004749)76:0.0000000499,(((SMElx1:0.0000002589,SMElx2:0.0000004344)90:0.0000004764,SMElx6:0.0000000506)69:0.0000004448,SMElx3:0.0000000500)50:0.0000002382)87:0.0000004675,SMElx13:0.0000000254)100:0.0000127639)100:0.0025413404,(((CNH65:0.0038566495,(UK2901:0.0000144050,UK2960:0.0000139293)100:0.0039900465)100:0.0022165932,(UK2865:0.0000240020,UK2867:0.0000250688)100:0.0043730042)100:0.0023838452,(UK2918:0.0000141475,UK3016:0.0000187252)100:0.0038419433)100:0.0016958547)100:0.0062739179,(CNH79A:0.0017242256,(CNH79B:0.0036919014,CAV1761:0.0210328975)100:0.0072217366)100:0.0082796635)100:0.0129391210,(SMElx20:0.0044483159,Db11:0.0115668097)100:0.0143509826)100:0.0066265201,CNH62:0.0222230243);
