# Supplementary material for: One is not enough: On the effects of reference genome for the mapping and subsequent analyses of short-reads
Source: PLoS Comput Biol. 2021 Jan 27;17(1):e1008678. doi: 10.1371/journal.pcbi.1008678 (PMC7870062; doi:10.1371/journal.pcbi.1008678)
Supplement: S2 File — Strain selected as reference for mapping in each tree is indicated in the corresponding newick file name. (ZIP) [file pcbi.1008678.s009.zip › core/Serratia_marcescens/core_ref_WW4.nwk]

(WW4:0.0195981254,((((CNH62:0.0245401801,(SMElx20:0.0051120897,Db11:0.0103308706)100:0.0131418285)100:0.0096315220,(((CNH65:0.0040985400,(UK2901:0.0000927603,UK2960:0.0000893355)100:0.0040210815)100:0.0022058515,(UK2865:0.0000993286,UK2867:0.0001632994)100:0.0044464868)100:0.0010883170,(((SMElx12:0.0003707166,((((SMElx13:0.0008005646,SMElx15:0.0007977431)100:0.0001999257,(((SMElx1:0.0011765532,SMElx6:0.0013475293)89:0.0002639820,SMElx2:0.0011130865)100:0.0002015890,SMElx3:0.0008510665)100:0.0001860385)100:0.0001412981,SMElx7:0.0005575539)100:0.0002240995,SMElx9:0.0005315220)61:0.0001086576)64:0.0002672411,UMH9:0.0044315861)100:0.0041330429,(UK2918:0.0002372789,UK3016:0.0001180975)100:0.0038029501)100:0.0021276061)100:0.0132795465)100:0.0062008876,CAV1761:0.0193085844)100:0.0067524426,CNH79B:0.0057206332)100:0.0104825355,CNH79A:0.0013145019);
