# Supplementary material for: One is not enough: On the effects of reference genome for the mapping and subsequent analyses of short-reads
Source: PLoS Comput Biol. 2021 Jan 27;17(1):e1008678. doi: 10.1371/journal.pcbi.1008678 (PMC7870062; doi:10.1371/journal.pcbi.1008678)
Supplement: S3 File — Strain selected as reference for mapping in each tree is indicated in the corresponding newick file name. (ZIP) [file pcbi.1008678.s010.zip]

Archive with 33 entries (28 files):
- Klebsiella_pneumoniae/
- Klebsiella_pneumoniae/ref_342.nwk
- Klebsiella_pneumoniae/ref_AR_0080.nwk
- Klebsiella_pneumoniae/ref_AR_0143.nwk
- Klebsiella_pneumoniae/ref_HS09565.nwk
- Klebsiella_pneumoniae/ref_HS102438.nwk
- Klebsiella_pneumoniae/ref_HS11286.nwk
- Klebsiella_pneumoniae/ref_KP1768.nwk
- Klebsiella_pneumoniae/ref_NTUH-K2044.nwk
- Legionella_pneumophila/
- Legionella_pneumophila/ref_Alcoy.nwk
- Legionella_pneumophila/ref_Lansing_3.nwk
- Legionella_pneumophila/ref_Lens.nwk
- Legionella_pneumophila/ref_Lorraine.nwk
- Legionella_pneumophila/ref_Paris.nwk
- Legionella_pneumophila/ref_Philadelphia_1.nwk
- Legionella_pneumophila/ref_U8W.nwk
- Neisseria_gonorrhoeae/
- Neisseria_gonorrhoeae/ref_32867.nwk
- Neisseria_gonorrhoeae/ref_FA_1090.nwk
- Neisseria_gonorrhoeae/ref_NCTC13798.nwk
- Pseudomonas_aeruginosa/
- Pseudomonas_aeruginosa/ref_12939.nwk
- Pseudomonas_aeruginosa/ref_M18.nwk
- Pseudomonas_aeruginosa/ref_Pa124.nwk
- Pseudomonas_aeruginosa/ref_PA7.nwk
- Pseudomonas_aeruginosa/ref_PAO1.nwk
- Pseudomonas_aeruginosa/ref_UCBPP-PA14.nwk
- Serratia_marcescens/
- Serratia_marcescens/ref_CAV1761.nwk
- Serratia_marcescens/ref_Db11.nwk
- Serratia_marcescens/ref_UMH9.nwk
- Serratia_marcescens/ref_WW4.nwk
