# Supplementary material for: One is not enough: On the effects of reference genome for the mapping and subsequent analyses of short-reads
Source: PLoS Comput Biol. 2021 Jan 27;17(1):e1008678. doi: 10.1371/journal.pcbi.1008678 (PMC7870062; doi:10.1371/journal.pcbi.1008678)
Supplement: S3 File — Strain selected as reference for mapping in each tree is indicated in the corresponding newick file name. (ZIP) [file pcbi.1008678.s010.zip › Klebsiella_pneumoniae/ref_342.nwk]

(342:0.0196343007,(((((((139KP-HG:0.0002773397,(HGV2-01:0.0003542067,(Kpcas053:0.0000210354,(((AR_0143:0.0036193613,((HS09565:0.0000182188,HS102438:0.0000321173)100:0.0000382211,NTUH-K2044:0.0001352463)100:0.0036434357)100:0.0013710043,HS11286:0.0034860176)100:0.0034229205,KP1768:0.0004305877)100:0.0063196167)100:0.0002721923)100:0.0002952156)100:0.0003412829,(((HCV1-05:0.0023724391,HGV2-312:0.0032137809)100:0.0006085913,HGUA4-17:0.0013500838)100:0.0004261217,HGUA02-082:0.0017156337)100:0.0004871649)100:0.0027767335,(67KP-HG:0.0012388909,HGUA01-005:0.0012318404)100:0.0027577705)100:0.0005433728,(HGUA4-33:0.0032496167,(((Kpcas044:0.0001269050,Kpcas051:0.0000786766)100:0.0001550942,Kpcas099:0.0002514426)100:0.0002311075,Moliner12:0.0004870803)100:0.0027520317)100:0.0010486175)91:0.0002871178,((225KP-HG:0.0030986598,HGV2C-08:0.0006320432)100:0.0028216825,(HGE01-006:0.0017163721,HGE01-025:0.0014457766)100:0.0022052700)100:0.0009827658)100:0.0013231152,HGV2C-06:0.0040201587)100:0.0033098241,HCV1-10:0.0025085678)100:0.0153777834,AR_0080:0.0466981945);
