# Supplementary material for: One is not enough: On the effects of reference genome for the mapping and subsequent analyses of short-reads
Source: PLoS Comput Biol. 2021 Jan 27;17(1):e1008678. doi: 10.1371/journal.pcbi.1008678 (PMC7870062; doi:10.1371/journal.pcbi.1008678)
Supplement: S3 File — Strain selected as reference for mapping in each tree is indicated in the corresponding newick file name. (ZIP) [file pcbi.1008678.s010.zip › Klebsiella_pneumoniae/ref_AR_0080.nwk]

(342:0.0406951191,AR_0080:0.0268869554,(((((((139KP-HG:0.0002675819,(HGV2-01:0.0004119545,(Kpcas053:0.0000221564,(((AR_0143:0.0036829334,((HS09565:0.0000159359,HS102438:0.0000307334)100:0.0000361204,NTUH-K2044:0.0001355624)100:0.0035161368)100:0.0013099224,HS11286:0.0033343309)100:0.0030778093,KP1768:0.0003316103)100:0.0079419409)100:0.0003540335)100:0.0004118225)100:0.0003844197,(((HCV1-05:0.0032675421,HGV2-312:0.0039018464)100:0.0007363628,HGUA4-17:0.0014105583)100:0.0005920127,HGUA02-082:0.0020363598)100:0.0006722946)100:0.0027944691,(67KP-HG:0.0014006533,HGUA01-005:0.0016347755)100:0.0031866959)100:0.0006611723,(HGUA4-33:0.0039247111,(((Kpcas044:0.0001498276,Kpcas051:0.0001111475)100:0.0000994012,Kpcas099:0.0002567563)100:0.0002139685,Moliner12:0.0004500221)100:0.0027990343)100:0.0011460034)100:0.0004036712,((225KP-HG:0.0039088967,HGV2C-08:0.0007094449)100:0.0030614990,(HGE01-006:0.0019599828,HGE01-025:0.0016349125)100:0.0023870212)100:0.0013822492)100:0.0015311002,HGV2C-06:0.0044993733)100:0.0038298515,HCV1-10:0.0029633574)100:0.0163785497);
