# Supplementary material for: One is not enough: On the effects of reference genome for the mapping and subsequent analyses of short-reads
Source: PLoS Comput Biol. 2021 Jan 27;17(1):e1008678. doi: 10.1371/journal.pcbi.1008678 (PMC7870062; doi:10.1371/journal.pcbi.1008678)
Supplement: S3 File — Strain selected as reference for mapping in each tree is indicated in the corresponding newick file name. (ZIP) [file pcbi.1008678.s010.zip › Klebsiella_pneumoniae/ref_AR_0143.nwk]

(342:0.0301835723,AR_0080:0.0389934460,(((((((AR_0143:0.0003617070,HGE01-025:0.0003008395)100:0.0007499544,HGE01-006:0.0012248180)100:0.0018331869,(225KP-HG:0.0001795833,(HGV2C-08:0.0000286316,((HS09565:0.0000352480,HS102438:0.0001193479)100:0.0000686939,NTUH-K2044:0.0002273262)100:0.0017340414)100:0.0003051165)100:0.0029461406)100:0.0006147693,HCV1-10:0.0031124629)54:0.0003586280,(((((((139KP-HG:0.0002189537,HGV2-01:0.0001414554)80:0.0001266043,HGV2-312:0.0004216446)80:0.0000836975,HGUA02-082:0.0002559846)100:0.0002149469,(Kpcas053:0.0000108257,KP1768:0.0028105643)100:0.0002669483)100:0.0000621767,HGUA4-17:0.0001491712)100:0.0002389134,HCV1-05:0.0002080169)100:0.0027076210,HGV2C-06:0.0030451820)54:0.0004897138)83:0.0003596968,(HGUA4-33:0.0025087368,((((Kpcas044:0.0000280389,Kpcas051:0.0000184673)100:0.0001179302,Kpcas099:0.0000514817)100:0.0001976293,HS11286:0.0027034222)100:0.0001965759,Moliner12:0.0002833890)100:0.0024675684)100:0.0009284723)100:0.0008737251,(67KP-HG:0.0003161415,HGUA01-005:0.0001628118)100:0.0022409225)100:0.0246943779);
