# Supplementary material for: One is not enough: On the effects of reference genome for the mapping and subsequent analyses of short-reads
Source: PLoS Comput Biol. 2021 Jan 27;17(1):e1008678. doi: 10.1371/journal.pcbi.1008678 (PMC7870062; doi:10.1371/journal.pcbi.1008678)
Supplement: S3 File — Strain selected as reference for mapping in each tree is indicated in the corresponding newick file name. (ZIP) [file pcbi.1008678.s010.zip › Klebsiella_pneumoniae/ref_HS09565.nwk]

(342:0.0302411970,AR_0080:0.0391197585,(((((((AR_0143:0.0021150655,HGE01-025:0.0001713745)100:0.0012345117,HGE01-006:0.0009984901)100:0.0021888267,(((HS09565:0.0000116278,HS102438:0.0003926794)100:0.0000141881,(225KP-HG:0.0000981015,HGV2C-08:0.0000173615)100:0.0000118702)100:0.0000081007,NTUH-K2044:0.0005096177)100:0.0026063421)90:0.0005824681,((((((139KP-HG:0.0000521254,(HGV2-01:0.0000380533,(Kpcas053:0.0000095000,KP1768:0.0011525176)100:0.0000645374)100:0.0001376239)72:0.0000760861,HGUA02-082:0.0002509925)57:0.0000449962,HGUA4-17:0.0001245334)58:0.0000626812,HGV2-312:0.0002968818)72:0.0001927782,HCV1-05:0.0002442190)100:0.0025703172,HCV1-10:0.0029665431)83:0.0004891346)83:0.0003405761,(HGUA4-33:0.0023512032,((((Kpcas044:0.0000229421,Kpcas051:0.0000110482)100:0.0000257609,Kpcas099:0.0000253500)100:0.0001946283,Moliner12:0.0003497038)100:0.0001889230,HS11286:0.0020573978)100:0.0022545805)100:0.0010200877)56:0.0004959736,HGV2C-06:0.0029448457)100:0.0008931002,(67KP-HG:0.0002682882,HGUA01-005:0.0001679746)100:0.0022351001)100:0.0244660585);
