# Supplementary material for: One is not enough: On the effects of reference genome for the mapping and subsequent analyses of short-reads
Source: PLoS Comput Biol. 2021 Jan 27;17(1):e1008678. doi: 10.1371/journal.pcbi.1008678 (PMC7870062; doi:10.1371/journal.pcbi.1008678)
Supplement: S3 File — Strain selected as reference for mapping in each tree is indicated in the corresponding newick file name. (ZIP) [file pcbi.1008678.s010.zip › Klebsiella_pneumoniae/ref_HS102438.nwk]

(342:0.0302500528,AR_0080:0.0390441370,(((((((AR_0143:0.0021476089,HGE01-025:0.0001513910)100:0.0011078624,HGE01-006:0.0009565585)100:0.0021371741,(((HS09565:0.0002210317,NTUH-K2044:0.0004619912)81:0.0001797916,(225KP-HG:0.0000129951,HGV2C-08:0.0000135691)100:0.0000117322)81:0.0000039122,HS102438:0.0000322613)100:0.0025381294)93:0.0005722081,((((((139KP-HG:0.0000562080,(HGV2-01:0.0000611840,(Kpcas053:0.0000074149,KP1768:0.0012729022)100:0.0000485247)100:0.0000355371)100:0.0000878949,HGUA4-17:0.0001360289)76:0.0000368781,HGV2-312:0.0003170881)95:0.0000597677,HGUA02-082:0.0002062797)100:0.0001826993,HCV1-05:0.0001577377)100:0.0024751321,HCV1-10:0.0029317186)74:0.0004679501)73:0.0003315289,(HGUA4-33:0.0022794571,((((Kpcas044:0.0000227880,Kpcas051:0.0000122755)100:0.0000396388,Kpcas099:0.0000299599)100:0.0001913679,Moliner12:0.0003613657)100:0.0001861143,HS11286:0.0020929668)100:0.0021996953)100:0.0009957928)49:0.0004770276,HGV2C-06:0.0030094313)100:0.0008283968,(67KP-HG:0.0001913283,HGUA01-005:0.0001463318)100:0.0020838903)100:0.0245279838);
