# Supplementary material for: One is not enough: On the effects of reference genome for the mapping and subsequent analyses of short-reads
Source: PLoS Comput Biol. 2021 Jan 27;17(1):e1008678. doi: 10.1371/journal.pcbi.1008678 (PMC7870062; doi:10.1371/journal.pcbi.1008678)
Supplement: S3 File — Strain selected as reference for mapping in each tree is indicated in the corresponding newick file name. (ZIP) [file pcbi.1008678.s010.zip › Klebsiella_pneumoniae/ref_HS11286.nwk]

(342:0.0304437845,AR_0080:0.0389364274,(((((((AR_0143:0.0026821351,HGE01-025:0.0001566748)100:0.0011100590,HGE01-006:0.0010047203)100:0.0021079759,((((HS09565:0.0000159976,HS102438:0.0000398507)100:0.0001977459,NTUH-K2044:0.0002200268)100:0.0015743255,HGV2C-08:0.0000681218)100:0.0003903748,225KP-HG:0.0001628364)100:0.0028375511)98:0.0006974408,((HS11286:0.0003388129,(((Kpcas044:0.0000030427,Kpcas051:0.0000033094)92:0.0000074271,Kpcas099:0.0000211332)100:0.0005195995,Moliner12:0.0002042914)100:0.0002543741)100:0.0019510246,HGUA4-33:0.0026020073)100:0.0008498538)79:0.0002367368,(HCV1-10:0.0030793727,HGV2C-06:0.0030884528)55:0.0005636685)55:0.0005329316,((((((139KP-HG:0.0001490670,HGV2-01:0.0000483149)99:0.0000514274,HGV2-312:0.0002989676)58:0.0000293632,HGUA02-082:0.0002044194)99:0.0000549316,(Kpcas053:0.0000049513,KP1768:0.0017773039)100:0.0000938608)99:0.0000398082,HGUA4-17:0.0000918343)100:0.0001995886,HCV1-05:0.0001707877)100:0.0026054039)95:0.0008951680,(67KP-HG:0.0001187362,HGUA01-005:0.0003329398)100:0.0022158249)100:0.0248942180);
