# Supplementary material for: One is not enough: On the effects of reference genome for the mapping and subsequent analyses of short-reads
Source: PLoS Comput Biol. 2021 Jan 27;17(1):e1008678. doi: 10.1371/journal.pcbi.1008678 (PMC7870062; doi:10.1371/journal.pcbi.1008678)
Supplement: S3 File — Strain selected as reference for mapping in each tree is indicated in the corresponding newick file name. (ZIP) [file pcbi.1008678.s010.zip › Klebsiella_pneumoniae/ref_KP1768.nwk]

(342:0.0302154176,AR_0080:0.0390080922,(((((((AR_0143:0.0032938792,HGE01-025:0.0001794090)100:0.0011223968,HGE01-006:0.0011126797)100:0.0021104187,((((HS09565:0.0000240625,HS102438:0.0001446025)100:0.0000318760,NTUH-K2044:0.0000523837)100:0.0013329912,HGV2C-08:0.0000333037)100:0.0002333163,225KP-HG:0.0003266385)100:0.0027312658)99:0.0006827277,((KP1768:0.0000191231,(((139KP-HG:0.0001414425,((HGUA02-082:0.0000339652,HGV2-01:0.0000523055)100:0.0000552732,HGV2-312:0.0000092551)100:0.0000519944)100:0.0000782291,HGUA4-17:0.0000448617)100:0.0000509015,(HCV1-05:0.0000035305,Kpcas053:0.0000044445)100:0.0000093398)100:0.0000095835)100:0.0023619586,HCV1-10:0.0032885916)61:0.0005564634)45:0.0002722249,((HS11286:0.0022431221,((Kpcas044:0.0000161933,(Kpcas099:0.0000349527,Moliner12:0.0005697539)75:0.0001847155)75:0.0000428039,Kpcas051:0.0000067040)94:0.0002649175)100:0.0022306978,HGUA4-33:0.0025711098)100:0.0009919486)45:0.0004652125,HGV2C-06:0.0030523995)99:0.0008904892,(67KP-HG:0.0002729427,HGUA01-005:0.0001188059)100:0.0022655363)100:0.0248192598);
