# Supplementary material for: One is not enough: On the effects of reference genome for the mapping and subsequent analyses of short-reads
Source: PLoS Comput Biol. 2021 Jan 27;17(1):e1008678. doi: 10.1371/journal.pcbi.1008678 (PMC7870062; doi:10.1371/journal.pcbi.1008678)
Supplement: S3 File — Strain selected as reference for mapping in each tree is indicated in the corresponding newick file name. (ZIP) [file pcbi.1008678.s010.zip › Klebsiella_pneumoniae/ref_NTUH-K2044.nwk]

(342:0.0302133234,AR_0080:0.0389847595,(((((((AR_0143:0.0020870259,HGE01-025:0.0001678558)100:0.0012762598,HGE01-006:0.0010236480)100:0.0022696059,(((HS09565:0.0000215260,HS102438:0.0000443944)100:0.0004476587,(225KP-HG:0.0000248150,HGV2C-08:0.0000534876)100:0.0000277505)100:0.0001566739,NTUH-K2044:0.0000298667)100:0.0026763441)95:0.0005980068,((((((((KP1768:0.0011805199,Kpcas053:0.0000127996)100:0.0001104843,HGV2-01:0.0000430497)100:0.0000402836,139KP-HG:0.0000408029)100:0.0000901680,HGUA4-17:0.0001724820)75:0.0000402958,HGV2-312:0.0003436072)83:0.0000671115,HGUA02-082:0.0002096071)100:0.0002455780,HCV1-05:0.0001674694)100:0.0026371441,HCV1-10:0.0029707818)93:0.0005020299)92:0.0003544929,((HS11286:0.0020321161,(((Kpcas044:0.0000267401,Kpcas051:0.0000119398)52:0.0000101711,Kpcas099:0.0000248563)100:0.0003171156,Moliner12:0.0002041347)79:0.0001952146)100:0.0023128932,HGUA4-33:0.0023893767)100:0.0010450883)65:0.0005121507,HGV2C-06:0.0030232507)100:0.0008830811,(67KP-HG:0.0001879753,HGUA01-005:0.0001677661)100:0.0022182680)100:0.0246653468);
