# Supplementary material for: One is not enough: On the effects of reference genome for the mapping and subsequent analyses of short-reads
Source: PLoS Comput Biol. 2021 Jan 27;17(1):e1008678. doi: 10.1371/journal.pcbi.1008678 (PMC7870062; doi:10.1371/journal.pcbi.1008678)
Supplement: S3 File — Strain selected as reference for mapping in each tree is indicated in the corresponding newick file name. (ZIP) [file pcbi.1008678.s010.zip › Legionella_pneumophila/ref_Alcoy.nwk]

(Philadelphia_1:0.0061381576,(((((Alcoy:0.0015377640,((18HGV:0.0000475852,90HGV:0.0000601939)100:0.0026618882,91HGV:0.0026052657)100:0.0011743995)100:0.0026994346,((20HGV:0.0000479698,93HGV:0.0001135822)100:0.0005963886,(25HGV:0.0000170710,(50HGV:0.0000530764,88HGV:0.0000367993)100:0.0001182193)100:0.0005912102)100:0.0035708168)100:0.0006911079,28HGV:0.0001323011)100:0.0062328197,((((15HGV:0.0000875219,((17HGV:0.0000956345,85HGV:0.0001026228)100:0.0005345143,82HGV:0.0000802037)69:0.0000249688)97:0.0000323266,Paris:0.0051189966)100:0.0001012778,9HLP:0.0002925639)100:0.0002780092,((76HGV:0.0000965654,81HGV:0.0001139289)98:0.0000446418,79HGV:0.0000663879)100:0.0002662512)100:0.0076723874)100:0.0054874168,(((Lansing_3:0.0267556103,U8W:0.0371575071)100:0.0478592942,Lens:0.0138051946)100:0.0068039356,Lorraine:0.0134227350)100:0.0044454095)100:0.0109237573,(13HLP:0.0000817795,(14HLP:0.0000526829,15HLP:0.0005625531)100:0.0000619201)100:0.0020238429);
