# Supplementary material for: One is not enough: On the effects of reference genome for the mapping and subsequent analyses of short-reads
Source: PLoS Comput Biol. 2021 Jan 27;17(1):e1008678. doi: 10.1371/journal.pcbi.1008678 (PMC7870062; doi:10.1371/journal.pcbi.1008678)
Supplement: S3 File — Strain selected as reference for mapping in each tree is indicated in the corresponding newick file name. (ZIP) [file pcbi.1008678.s010.zip › Legionella_pneumophila/ref_Lansing_3.nwk]

(Philadelphia_1:0.0122295081,(((((((Alcoy:0.0147271601,(Lens:0.0188476535,Lorraine:0.0101461073)100:0.0059694980)99:0.0103093953,Paris:0.0022760663)99:0.0109233509,((15HGV:0.0004682654,(((17HGV:0.0005697360,85HGV:0.0005148108)100:0.0005949444,82HGV:0.0005212338)90:0.0000451045,((76HGV:0.0003887636,81HGV:0.0005179989)100:0.0001959237,79HGV:0.0004612924)100:0.0010266827)100:0.0002065944)100:0.0003724585,9HLP:0.0005099050)99:0.0005943313)99:0.0060098111,91HGV:0.0018755955)99:0.0023131888,28HGV:0.0018405263)99:0.0044196179,((18HGV:0.0004139612,90HGV:0.0003502937)100:0.0051517015,((20HGV:0.0004379205,93HGV:0.0004227611)100:0.0020715541,(25HGV:0.0006115834,(50HGV:0.0003113971,88HGV:0.0002983990)100:0.0001822110)100:0.0002652447)100:0.0039908434)99:0.0049615743)99:0.0052437035,(Lansing_3:0.0153284856,U8W:0.0502590245)100:0.0305555911)100:0.0110930426,((13HLP:0.0003184064,14HLP:0.0001337771)90:0.0001169768,15HLP:0.0009627703)100:0.0012254375);
