# Supplementary material for: One is not enough: On the effects of reference genome for the mapping and subsequent analyses of short-reads
Source: PLoS Comput Biol. 2021 Jan 27;17(1):e1008678. doi: 10.1371/journal.pcbi.1008678 (PMC7870062; doi:10.1371/journal.pcbi.1008678)
Supplement: S3 File — Strain selected as reference for mapping in each tree is indicated in the corresponding newick file name. (ZIP) [file pcbi.1008678.s010.zip › Legionella_pneumophila/ref_Lens.nwk]

(Philadelphia_1:0.0068122971,((((((Alcoy:0.0093435182,(18HGV:0.0001732937,90HGV:0.0001711851)100:0.0027064196)100:0.0034955763,(((20HGV:0.0001794412,93HGV:0.0001659304)100:0.0011340818,(50HGV:0.0001115008,88HGV:0.0001437862)100:0.0001215184)61:0.0002208335,25HGV:0.0001882607)100:0.0038318207)100:0.0068652555,((((((Paris:0.0056712853,9HLP:0.0003482883)98:0.0001518519,15HGV:0.0001419031)96:0.0000486766,(((76HGV:0.0001275760,81HGV:0.0001525681)100:0.0000842693,79HGV:0.0002249207)100:0.0004840235,82HGV:0.0002647317)98:0.0000713358)99:0.0002223909,(17HGV:0.0002512396,85HGV:0.0001830267)100:0.0003716377)100:0.0071405638,91HGV:0.0014825141)100:0.0020864735,28HGV:0.0011199542)100:0.0009228620)100:0.0038820828,Lorraine:0.0162464600)100:0.0030184650,Lens:0.0120673948)100:0.0034797633,(Lansing_3:0.0253036365,U8W:0.0368410845)100:0.0493626501)100:0.0080082847,(13HLP:0.0000715794,(14HLP:0.0000480889,15HLP:0.0005078701)93:0.0000433408)100:0.0013168482);
