# Supplementary material for: One is not enough: On the effects of reference genome for the mapping and subsequent analyses of short-reads
Source: PLoS Comput Biol. 2021 Jan 27;17(1):e1008678. doi: 10.1371/journal.pcbi.1008678 (PMC7870062; doi:10.1371/journal.pcbi.1008678)
Supplement: S3 File — Strain selected as reference for mapping in each tree is indicated in the corresponding newick file name. (ZIP) [file pcbi.1008678.s010.zip › Legionella_pneumophila/ref_Lorraine.nwk]

(Philadelphia_1:0.0064488922,(((((Alcoy:0.0094349311,(18HGV:0.0000969045,90HGV:0.0001073288)100:0.0027209064)100:0.0031968876,((20HGV:0.0001252019,93HGV:0.0001812749)100:0.0009325400,(25HGV:0.0000568288,(50HGV:0.0001301689,88HGV:0.0000714615)100:0.0001389030)100:0.0004766013)100:0.0034287871)100:0.0070418301,((((((Paris:0.0057337598,15HGV:0.0000811559)98:0.0000397807,((17HGV:0.0001201105,85HGV:0.0001118484)100:0.0005455619,82HGV:0.0001116539)98:0.0000695252)100:0.0001031716,(76HGV:0.0001003608,(79HGV:0.0001550959,81HGV:0.0001108955)79:0.0000321563)100:0.0009141056)100:0.0001269748,9HLP:0.0002066767)100:0.0060831463,91HGV:0.0011950812)100:0.0018707631,28HGV:0.0008949936)100:0.0013876021)100:0.0037099748,Lorraine:0.0069045831)100:0.0041760596,((Lansing_3:0.0240151507,U8W:0.0381411957)100:0.0479641431,Lens:0.0144675140)100:0.0073846634)100:0.0099188959,(13HLP:0.0000608599,(14HLP:0.0000535305,15HLP:0.0004630168)100:0.0000631451)100:0.0016111546);
