# Supplementary material for: One is not enough: On the effects of reference genome for the mapping and subsequent analyses of short-reads
Source: PLoS Comput Biol. 2021 Jan 27;17(1):e1008678. doi: 10.1371/journal.pcbi.1008678 (PMC7870062; doi:10.1371/journal.pcbi.1008678)
Supplement: S3 File — Strain selected as reference for mapping in each tree is indicated in the corresponding newick file name. (ZIP) [file pcbi.1008678.s010.zip › Legionella_pneumophila/ref_Paris.nwk]

(Philadelphia_1:0.0058482509,((((Alcoy:0.0088326122,(18HGV:0.0000932119,90HGV:0.0001077703)100:0.0023877548)100:0.0029679581,((20HGV:0.0001158764,93HGV:0.0001382182)100:0.0015880387,(25HGV:0.0004021667,(50HGV:0.0000844196,88HGV:0.0000942574)100:0.0001364784)100:0.0004006543)100:0.0036670404)100:0.0064805914,(((((Paris:0.0000081306,91HGV:0.0000201235)100:0.0000182685,28HGV:0.0000009942)99:0.0000048751,(15HGV:0.0000025701,((17HGV:0.0000035053,85HGV:0.0000013438)100:0.0005020123,82HGV:0.0000236158)95:0.0000020766)96:0.0000186902)96:0.0000907093,((76HGV:0.0000017230,79HGV:0.0000017321)100:0.0000031577,81HGV:0.0000011349)100:0.0002356766)96:0.0001534172,9HLP:0.0000253214)100:0.0079755590)100:0.0044344400,(((Lansing_3:0.0247101900,U8W:0.0376414318)100:0.0482437618,Lens:0.0134490420)100:0.0068894639,Lorraine:0.0132903098)100:0.0045700231)100:0.0109699315,((13HLP:0.0001368073,14HLP:0.0000641936)100:0.0001690690,15HLP:0.0005273365)100:0.0014696170);
