# Supplementary material for: One is not enough: On the effects of reference genome for the mapping and subsequent analyses of short-reads
Source: PLoS Comput Biol. 2021 Jan 27;17(1):e1008678. doi: 10.1371/journal.pcbi.1008678 (PMC7870062; doi:10.1371/journal.pcbi.1008678)
Supplement: S3 File — Strain selected as reference for mapping in each tree is indicated in the corresponding newick file name. (ZIP) [file pcbi.1008678.s010.zip › Legionella_pneumophila/ref_Philadelphia_1.nwk]

(Philadelphia_1:0.0008604290,((13HLP:0.0000067141,14HLP:0.0000094750)100:0.0000361301,15HLP:0.0000160791)100:0.0013793895,((((((((15HGV:0.0000984862,Paris:0.0042437333)99:0.0000635852,((17HGV:0.0001819391,85HGV:0.0001487045)100:0.0005272872,82HGV:0.0002403461)96:0.0000263369)100:0.0001038203,((76HGV:0.0001286628,81HGV:0.0001333582)100:0.0000840170,79HGV:0.0001615646)100:0.0006855140)100:0.0001594455,9HLP:0.0001832764)100:0.0064115850,91HGV:0.0015242261)100:0.0025092665,28HGV:0.0003882547)100:0.0015663801,(((18HGV:0.0001471244,90HGV:0.0001352124)100:0.0028498844,Alcoy:0.0080794475)100:0.0034668404,((20HGV:0.0001554609,93HGV:0.0001780809)100:0.0011082217,(25HGV:0.0003249051,(50HGV:0.0001051848,88HGV:0.0001253053)100:0.0001432191)100:0.0006076907)100:0.0032438760)100:0.0067935380)100:0.0038834880,(((Lansing_3:0.0242136570,U8W:0.0374002732)100:0.0463716601,Lens:0.0136999872)100:0.0057187144,Lorraine:0.0129428880)100:0.0051214596)100:0.0102830567);
