# Supplementary material for: One is not enough: On the effects of reference genome for the mapping and subsequent analyses of short-reads
Source: PLoS Comput Biol. 2021 Jan 27;17(1):e1008678. doi: 10.1371/journal.pcbi.1008678 (PMC7870062; doi:10.1371/journal.pcbi.1008678)
Supplement: S3 File — Strain selected as reference for mapping in each tree is indicated in the corresponding newick file name. (ZIP) [file pcbi.1008678.s010.zip › Legionella_pneumophila/ref_U8W.nwk]

(Philadelphia_1:0.0134938457,((Lansing_3:0.0405310634,U8W:0.0247999901)100:0.0315085153,((((((15HGV:0.0004085172,((17HGV:0.0005261560,85HGV:0.0005914106)100:0.0006721586,(((76HGV:0.0004930264,81HGV:0.0005167322)100:0.0002032925,79HGV:0.0003029173)100:0.0008484120,82HGV:0.0003719247)74:0.0000770777)100:0.0002278586)100:0.0004389815,9HLP:0.0004744876)100:0.0008964051,(Paris:0.0023640613,((Lens:0.0187944836,Lorraine:0.0103118327)100:0.0060323337,Alcoy:0.0136519858)100:0.0094260607)100:0.0120624102)100:0.0064309850,91HGV:0.0017959468)100:0.0030741898,28HGV:0.0024331623)100:0.0031608737,((18HGV:0.0004978394,90HGV:0.0004602247)100:0.0052208388,((20HGV:0.0005240755,93HGV:0.0004521156)100:0.0004443077,(25HGV:0.0003641954,(50HGV:0.0003997890,88HGV:0.0003965871)100:0.0002226728)100:0.0005221351)100:0.0047325421)100:0.0052901255)100:0.0058098584)100:0.0118574576,((13HLP:0.0004457688,14HLP:0.0002071667)58:0.0001686826,15HLP:0.0013114852)100:0.0013217304);
