# Supplementary material for: One is not enough: On the effects of reference genome for the mapping and subsequent analyses of short-reads
Source: PLoS Comput Biol. 2021 Jan 27;17(1):e1008678. doi: 10.1371/journal.pcbi.1008678 (PMC7870062; doi:10.1371/journal.pcbi.1008678)
Supplement: S3 File — Strain selected as reference for mapping in each tree is indicated in the corresponding newick file name. (ZIP) [file pcbi.1008678.s010.zip › Neisseria_gonorrhoeae/ref_32867.nwk]

(FA_1090:0.0049864067,(((((32867:0.0000916011,NG-VH-30:0.0002262399)100:0.0005879954,NG-VH-50:0.0014003318)100:0.0004578487,(NG-RC-29:0.0002486343,NG-RC-42:0.0001864253)100:0.0011246217)88:0.0002352269,((NG-LR-23:0.0013127205,NG-VH-26:0.0010573094)100:0.0003873320,(((((NG-LR-58:0.0003818098,(NG-LR-89:0.0003556009,NG-LR-8:0.0001240792)52:0.0000485607)100:0.0002718709,NG-VH-64:0.0003014870)100:0.0010125722,((NG-RC-6:0.0001742768,NCTC13798:0.0021142540)100:0.0001826060,NG-VH-36:0.0000671795)100:0.0010362867)100:0.0002602510,(NG-RC-67:0.0002231089,NG-VH-15:0.0002832732)100:0.0008610314)100:0.0003097589,NG-VH-62:0.0010318298)100:0.0003804078)96:0.0002163411)93:0.0003338818,NG-VH-23:0.0012125993)94:0.0004092476,((NG-LR-145:0.0008381623,NG-VH-80:0.0007487061)100:0.0006914700,(NG-LR-148:0.0003637007,NG-RC-51:0.0002703675)100:0.0007944191)100:0.0005994650);
