# Supplementary material for: One is not enough: On the effects of reference genome for the mapping and subsequent analyses of short-reads
Source: PLoS Comput Biol. 2021 Jan 27;17(1):e1008678. doi: 10.1371/journal.pcbi.1008678 (PMC7870062; doi:10.1371/journal.pcbi.1008678)
Supplement: S3 File — Strain selected as reference for mapping in each tree is indicated in the corresponding newick file name. (ZIP) [file pcbi.1008678.s010.zip › Neisseria_gonorrhoeae/ref_FA_1090.nwk]

(FA_1090:0.0011464510,(((NG-LR-145:0.0008406334,NG-VH-80:0.0007470059)100:0.0006777877,(NG-LR-148:0.0003851775,NG-RC-51:0.0002831070)100:0.0008450429)100:0.0006794052,((((NG-LR-23:0.0012899141,NG-VH-26:0.0010690571)100:0.0003830728,((((((NG-LR-58:0.0004066335,NG-LR-8:0.0001413971)45:0.0000474284,NG-LR-89:0.0003566662)100:0.0003087023,NG-VH-64:0.0003389161)100:0.0009976175,((NG-RC-6:0.0001582963,NCTC13798:0.0029988771)100:0.0002339997,NG-VH-36:0.0001099156)100:0.0010205189)99:0.0002443499,(NG-RC-67:0.0002776269,NG-VH-15:0.0002160762)100:0.0009256111)99:0.0003040274,NG-VH-62:0.0010262772)100:0.0004143040)70:0.0001998917,((NG-RC-29:0.0002432723,NG-RC-42:0.0002044046)100:0.0011054298,(NG-VH-30:0.0001878438,32867:0.0031476581)100:0.0010498561)100:0.0003423166)100:0.0003127121,NG-VH-23:0.0013068226)100:0.0003612172)100:0.0007436764,NG-VH-50:0.0011040860);
