# Supplementary material for: One is not enough: On the effects of reference genome for the mapping and subsequent analyses of short-reads
Source: PLoS Comput Biol. 2021 Jan 27;17(1):e1008678. doi: 10.1371/journal.pcbi.1008678 (PMC7870062; doi:10.1371/journal.pcbi.1008678)
Supplement: S3 File — Strain selected as reference for mapping in each tree is indicated in the corresponding newick file name. (ZIP) [file pcbi.1008678.s010.zip › Neisseria_gonorrhoeae/ref_NCTC13798.nwk]

(FA_1090:0.0049832409,32867:0.0011671462,((((((((NCTC13798:0.0000320054,(NG-RC-6:0.0001551189,NG-VH-36:0.0000650652)88:0.0000323901)100:0.0005445481,NG-VH-50:0.0015639338)99:0.0004420106,(((NG-LR-58:0.0003496404,(NG-LR-89:0.0003112027,NG-LR-8:0.0000965084)90:0.0000409148)100:0.0002410617,NG-VH-64:0.0002867133)100:0.0010256203,(NG-RC-67:0.0002030156,NG-VH-15:0.0002393758)100:0.0007899825)99:0.0002250975)68:0.0002527303,NG-VH-62:0.0010219119)99:0.0003363002,(NG-LR-23:0.0013586920,NG-VH-26:0.0009688698)100:0.0003634918)77:0.0002161597,(((NG-LR-145:0.0008020072,NG-VH-80:0.0007124793)100:0.0007249033,(NG-LR-148:0.0003681014,NG-RC-51:0.0002868916)100:0.0007779854)100:0.0008092792,NG-VH-23:0.0011849292)97:0.0003500812)97:0.0002888138,(NG-RC-29:0.0002445081,NG-RC-42:0.0001749159)100:0.0010221397)97:0.0009908030,NG-VH-30:0.0002209769)97:0.0012597862);
