# Supplementary material for: One is not enough: On the effects of reference genome for the mapping and subsequent analyses of short-reads
Source: PLoS Comput Biol. 2021 Jan 27;17(1):e1008678. doi: 10.1371/journal.pcbi.1008678 (PMC7870062; doi:10.1371/journal.pcbi.1008678)
Supplement: S3 File — Strain selected as reference for mapping in each tree is indicated in the corresponding newick file name. (ZIP) [file pcbi.1008678.s010.zip › Pseudomonas_aeruginosa/ref_12939.nwk]

(PAO1:0.0031455469,((((((((UCBPP-PA14:0.0044990102,Pa124:0.0049687885)100:0.0029899440,P6M6:0.0024695240)100:0.0014771144,12939:0.0041140429)100:0.0014250718,PA7:0.0636362207)100:0.0024813556,P5M1:0.0020145565)100:0.0010202685,M18:0.0049407497)99:0.0003656976,(((((((Elche01:0.0001416871,(Elche03:0.0002165980,(Elche51:0.0002447858,Elche5A:0.0001764610)100:0.0001880654)69:0.0000527513)100:0.0000667739,Elche46:0.0001426950)100:0.0000481125,Elche67:0.0001392445)100:0.0000389646,(Elche59:0.0001684169,(P521:0.0002067177,P6M1:0.0006004338)100:0.0001237336)100:0.0001767305)100:0.0000832963,Elche57:0.0002567472)100:0.0001058584,Elche65:0.0001532866)100:0.0003834713,Elche68:0.0001014005)100:0.0024032778)100:0.0007767760,((P12M8:0.0004316871,((P4M4:0.0002365937,P7M1:0.0003051935)53:0.0000767161,P7M8:0.0003837754)100:0.0001055842)100:0.0002126547,P2M3:0.0004969152)100:0.0034131587)100:0.0017237293,Elche63:0.0006918631);
