# Supplementary material for: One is not enough: On the effects of reference genome for the mapping and subsequent analyses of short-reads
Source: PLoS Comput Biol. 2021 Jan 27;17(1):e1008678. doi: 10.1371/journal.pcbi.1008678 (PMC7870062; doi:10.1371/journal.pcbi.1008678)
Supplement: S3 File — Strain selected as reference for mapping in each tree is indicated in the corresponding newick file name. (ZIP) [file pcbi.1008678.s010.zip › Pseudomonas_aeruginosa/ref_M18.nwk]

(PAO1:0.0036009125,((((((UCBPP-PA14:0.0043472431,Pa124:0.0036783226)100:0.0017629131,(PA7:0.0621956683,12939:0.0046162465)100:0.0021050458)100:0.0025843932,P6M6:0.0026568298)100:0.0044732910,(((((((((Elche01:0.0000423781,(Elche51:0.0000808055,Elche5A:0.0000727687)100:0.0000883099)94:0.0000246470,Elche03:0.0000746417)95:0.0000180052,Elche46:0.0000713912)100:0.0000154871,Elche67:0.0000978955)100:0.0000195221,(Elche57:0.0000759098,Elche65:0.0000501647)67:0.0000074617)100:0.0001142937,Elche68:0.0000648309)99:0.0000233979,Elche59:0.0000749593)100:0.0000990151,P521:0.0000678988)100:0.0001643428,P6M1:0.0000665893)100:0.0017936249)100:0.0006871289,(M18:0.0017785838,P5M1:0.0023202454)100:0.0005506195)100:0.0005785606,((P12M8:0.0002392445,((P4M4:0.0001558105,P7M1:0.0001635514)100:0.0000665231,P7M8:0.0002035991)100:0.0000871904)100:0.0002503058,P2M3:0.0001284545)100:0.0033059743)100:0.0016666638,Elche63:0.0005488615);
