# Supplementary material for: One is not enough: On the effects of reference genome for the mapping and subsequent analyses of short-reads
Source: PLoS Comput Biol. 2021 Jan 27;17(1):e1008678. doi: 10.1371/journal.pcbi.1008678 (PMC7870062; doi:10.1371/journal.pcbi.1008678)
Supplement: S3 File — Strain selected as reference for mapping in each tree is indicated in the corresponding newick file name. (ZIP) [file pcbi.1008678.s010.zip › Pseudomonas_aeruginosa/ref_Pa124.nwk]

(PAO1:0.0035538796,((((((UCBPP-PA14:0.0045085440,(PA7:0.0625149682,12939:0.0045873177)100:0.0033001244)100:0.0030376206,P6M6:0.0025765680)100:0.0008266194,Pa124:0.0021069346)100:0.0038365866,P5M1:0.0019738183)100:0.0009748515,(M18:0.0052065448,(((((((Elche01:0.0000852848,(Elche51:0.0002208180,Elche5A:0.0001475510)100:0.0001809595)93:0.0000645292,Elche03:0.0001881717)100:0.0000422547,Elche46:0.0001063860)100:0.0000376073,Elche67:0.0001266618)99:0.0000264862,(Elche57:0.0001192417,Elche65:0.0001072163)100:0.0000305919)100:0.0000884337,(Elche59:0.0001358274,(P521:0.0001283608,P6M1:0.0004218844)100:0.0001992926)100:0.0001145518)100:0.0005003025,Elche68:0.0000756277)100:0.0023509252)99:0.0004229556)100:0.0006328527,((P12M8:0.0003605530,((P4M4:0.0001855426,P7M1:0.0002183541)100:0.0000726730,P7M8:0.0002745607)100:0.0001036018)100:0.0002169861,P2M3:0.0003651262)100:0.0032275634)100:0.0016198788,Elche63:0.0005971752);
