# Supplementary material for: One is not enough: On the effects of reference genome for the mapping and subsequent analyses of short-reads
Source: PLoS Comput Biol. 2021 Jan 27;17(1):e1008678. doi: 10.1371/journal.pcbi.1008678 (PMC7870062; doi:10.1371/journal.pcbi.1008678)
Supplement: S3 File — Strain selected as reference for mapping in each tree is indicated in the corresponding newick file name. (ZIP) [file pcbi.1008678.s010.zip › Pseudomonas_aeruginosa/ref_PA7.nwk]

(PAO1:0.0032102750,(((UCBPP-PA14:0.0042886177,Pa124:0.0036880723)100:0.0021647318,12939:0.0061303661)100:0.0044713451,((((((((PA7:0.0383546473,P2M3:0.0002924301)100:0.0033078198,P12M8:0.0024804732)100:0.0008614378,P7M8:0.0017656124)100:0.0005096026,P4M4:0.0012409767)100:0.0003454999,P7M1:0.0011488447)100:0.0040191808,Elche63:0.0028699398)100:0.0010480356,(P5M1:0.0043374455,P6M6:0.0079527063)99:0.0011858891)97:0.0006339341,(((((((Elche01:0.0009606681,(Elche03:0.0012765737,(Elche51:0.0012419516,Elche5A:0.0010129989)100:0.0009159994)100:0.0003582502)100:0.0004293206,(Elche46:0.0007043813,P6M1:0.0031431952)100:0.0004002531)100:0.0002738938,Elche67:0.0005214838)89:0.0001569375,Elche59:0.0008413729)100:0.0001897114,Elche57:0.0005311013)100:0.0002537155,(Elche65:0.0004381767,P521:0.0004170350)100:0.0001633312)100:0.0004074494,Elche68:0.0005250006)100:0.0026192650)100:0.0137315279)98:0.0014491862,M18:0.0031359085);
