# Supplementary material for: One is not enough: On the effects of reference genome for the mapping and subsequent analyses of short-reads
Source: PLoS Comput Biol. 2021 Jan 27;17(1):e1008678. doi: 10.1371/journal.pcbi.1008678 (PMC7870062; doi:10.1371/journal.pcbi.1008678)
Supplement: S3 File — Strain selected as reference for mapping in each tree is indicated in the corresponding newick file name. (ZIP) [file pcbi.1008678.s010.zip › Pseudomonas_aeruginosa/ref_PAO1.nwk]

(PAO1:0.0005054156,((((((((Elche01:0.0000658295,(Elche03:0.0000769032,(Elche51:0.0000972399,Elche5A:0.0000687530)100:0.0000868202)58:0.0000267143)100:0.0000259942,((Elche59:0.0000641885,Elche68:0.0000443460)81:0.0000087117,((Elche65:0.0000286072,P521:0.0000350638)100:0.0000293345,Elche67:0.0001006300)94:0.0000063271)88:0.0000151806)41:0.0000078941,Elche46:0.0000479642)100:0.0000579659,Elche57:0.0000369856)100:0.0001278332,P6M1:0.0000888220)100:0.0017172505,(P6M6:0.0026653530,((UCBPP-PA14:0.0042715925,Pa124:0.0044418575)100:0.0010103148,(PA7:0.0630782390,12939:0.0042323438)100:0.0029101415)100:0.0021982721)100:0.0045010042)100:0.0006937215,(P5M1:0.0022103991,M18:0.0053219799)100:0.0004214339)100:0.0006137198,((P12M8:0.0001986319,((P4M4:0.0001171273,P7M1:0.0001197549)100:0.0000477554,P7M8:0.0001505362)100:0.0000796711)100:0.0002815265,P2M3:0.0000581991)100:0.0032996135)100:0.0013750355,Elche63:0.0006034786);
