# Supplementary material for: One is not enough: On the effects of reference genome for the mapping and subsequent analyses of short-reads
Source: PLoS Comput Biol. 2021 Jan 27;17(1):e1008678. doi: 10.1371/journal.pcbi.1008678 (PMC7870062; doi:10.1371/journal.pcbi.1008678)
Supplement: S3 File — Strain selected as reference for mapping in each tree is indicated in the corresponding newick file name. (ZIP) [file pcbi.1008678.s010.zip › Pseudomonas_aeruginosa/ref_UCBPP-PA14.nwk]

(PAO1:0.0012451212,(((((UCBPP-PA14:0.0025463324,(P6M6:0.0028071829,((PA7:0.0633441915,12939:0.0043378644)100:0.0032085756,Pa124:0.0046820836)100:0.0024504394)85:0.0007018403)100:0.0040478477,P5M1:0.0019618199)100:0.0011021901,(((((((Elche01:0.0001073675,(Elche03:0.0001627450,(Elche51:0.0001920301,Elche5A:0.0001596876)100:0.0001608498)100:0.0000539373)100:0.0000423352,Elche46:0.0001080840)100:0.0000344482,Elche67:0.0001347367)100:0.0000189912,Elche59:0.0001040053)100:0.0000992539,(Elche57:0.0001612136,P6M1:0.0004809339)100:0.0001153182)100:0.0001840507,(Elche65:0.0001168661,P521:0.0000934634)100:0.0000711907)100:0.0005143200,Elche68:0.0000553003)100:0.0023055871)99:0.0009086180,((P12M8:0.0003881492,((P4M4:0.0002073974,P7M1:0.0002382597)99:0.0000662012,P7M8:0.0003072241)100:0.0001051275)100:0.0002272758,P2M3:0.0004041794)100:0.0034662777)99:0.0015681428,Elche63:0.0006851646)99:0.0021314758,M18:0.0058134436);
