# Supplementary material for: One is not enough: On the effects of reference genome for the mapping and subsequent analyses of short-reads
Source: PLoS Comput Biol. 2021 Jan 27;17(1):e1008678. doi: 10.1371/journal.pcbi.1008678 (PMC7870062; doi:10.1371/journal.pcbi.1008678)
Supplement: S3 File — Strain selected as reference for mapping in each tree is indicated in the corresponding newick file name. (ZIP) [file pcbi.1008678.s010.zip › Serratia_marcescens/ref_CAV1761.nwk]

(WW4:0.0280983919,(((((((UMH9:0.0054857134,SMElx12:0.0001813285)100:0.0001139324,SMElx9:0.0003074148)100:0.0000959476,(((SMElx13:0.0005157193,SMElx15:0.0005460266)100:0.0001534776,(((SMElx1:0.0007234439,SMElx6:0.0009145892)73:0.0001490149,SMElx2:0.0007294526)100:0.0001300914,SMElx3:0.0004677150)100:0.0001176615)100:0.0001202185,SMElx7:0.0003672881)95:0.0000901648)100:0.0035092267,(UK2918:0.0002260605,UK3016:0.0000636680)100:0.0033047507)100:0.0017411449,((CNH65:0.0035050580,(UK2901:0.0000774773,UK2960:0.0000876664)100:0.0033971148)100:0.0019656386,(UK2865:0.0000836527,UK2867:0.0001208598)100:0.0041234265)100:0.0012772153)100:0.0108441905,(CAV1761:0.0037070855,(CNH79A:0.0007159733,CNH79B:0.0051375015)100:0.0038161298)100:0.0097585364)100:0.0062787311,(SMElx20:0.0038826631,Db11:0.0140350227)100:0.0118704189)100:0.0056814618,CNH62:0.0189740869);
