# Supplementary material for: One is not enough: On the effects of reference genome for the mapping and subsequent analyses of short-reads
Source: PLoS Comput Biol. 2021 Jan 27;17(1):e1008678. doi: 10.1371/journal.pcbi.1008678 (PMC7870062; doi:10.1371/journal.pcbi.1008678)
Supplement: S3 File — Strain selected as reference for mapping in each tree is indicated in the corresponding newick file name. (ZIP) [file pcbi.1008678.s010.zip › Serratia_marcescens/ref_Db11.nwk]

(WW4:0.0256734351,(((((((UMH9:0.0061622134,SMElx12:0.0002564815)82:0.0001289968,SMElx9:0.0004427004)82:0.0001927898,SMElx7:0.0004496572)82:0.0001099570,((SMElx13:0.0006645063,SMElx15:0.0007570756)100:0.0001679751,(((SMElx1:0.0009710391,SMElx6:0.0012109699)99:0.0002394364,SMElx2:0.0010241271)100:0.0001768466,SMElx3:0.0007641915)100:0.0001499612)100:0.0001157690)100:0.0039370344,(UK2918:0.0002581663,UK3016:0.0000982587)100:0.0035694561)100:0.0021841374,((CNH65:0.0039210397,(UK2901:0.0001173888,UK2960:0.0001040440)100:0.0037862548)100:0.0022132915,(UK2865:0.0001103116,UK2867:0.0001803814)100:0.0042627932)100:0.0012624683)100:0.0121846774,(CAV1761:0.0210382214,(((Db11:0.0017217365,SMElx20:0.0054319482)100:0.0153040807,CNH79A:0.0012552484)100:0.0086991734,CNH79B:0.0055735610)100:0.0060659976)100:0.0057156328)100:0.0091351958,CNH62:0.0217195595);
