# Supplementary material for: One is not enough: On the effects of reference genome for the mapping and subsequent analyses of short-reads
Source: PLoS Comput Biol. 2021 Jan 27;17(1):e1008678. doi: 10.1371/journal.pcbi.1008678 (PMC7870062; doi:10.1371/journal.pcbi.1008678)
Supplement: S3 File — Strain selected as reference for mapping in each tree is indicated in the corresponding newick file name. (ZIP) [file pcbi.1008678.s010.zip › Serratia_marcescens/ref_UMH9.nwk]

(WW4:0.0266998595,((((UMH9:0.0000179723,(((((SMElx12:0.0000000000,SMElx7:0.0000000000):0.0000000423,SMElx15:0.0000000423)53:0.0000000401,SMElx9:0.0000003832)74:0.0000000423,(((SMElx1:0.0000003421,SMElx2:0.0000002441)87:0.0000003967,SMElx6:0.0000003260)65:0.0000002504,SMElx3:0.0000000417)48:0.0000001951)76:0.0000004063,SMElx13:0.0000000423)100:0.0000130781)100:0.0022419905,(((CNH65:0.0038134093,(UK2901:0.0000260764,UK2960:0.0000252684)100:0.0039958492)100:0.0022217052,(UK2865:0.0000301169,UK2867:0.0000369594)100:0.0043868732)100:0.0022953987,(UK2918:0.0000156548,UK3016:0.0000189914)100:0.0039290539)100:0.0017835583)100:0.0054271561,(CNH79A:0.0016242842,(CNH79B:0.0034129404,CAV1761:0.0226668583)100:0.0068261048)100:0.0079639283)100:0.0114442574,(SMElx20:0.0039158171,Db11:0.0135751855)100:0.0134546386)100:0.0066597914,CNH62:0.0210456733);
