# Supplementary material for: One is not enough: On the effects of reference genome for the mapping and subsequent analyses of short-reads
Source: PLoS Comput Biol. 2021 Jan 27;17(1):e1008678. doi: 10.1371/journal.pcbi.1008678 (PMC7870062; doi:10.1371/journal.pcbi.1008678)
Supplement: S3 File — Strain selected as reference for mapping in each tree is indicated in the corresponding newick file name. (ZIP) [file pcbi.1008678.s010.zip › Serratia_marcescens/ref_WW4.nwk]

(WW4:0.0095955711,((CNH62:0.0213719670,(SMElx20:0.0039872947,Db11:0.0136719930)100:0.0129401278)100:0.0053829640,(((CNH65:0.0039143897,(UK2901:0.0001318398,UK2960:0.0001162746)100:0.0038107850)100:0.0023271034,(UK2865:0.0001201729,UK2867:0.0002357598)100:0.0040671746)100:0.0014826577,((((SMElx12:0.0002861479,UMH9:0.0060900725)100:0.0001643323,SMElx9:0.0004730922)100:0.0001542219,(((SMElx13:0.0007320548,SMElx15:0.0007387085)100:0.0001863377,(((SMElx1:0.0010682284,SMElx6:0.0012346139)97:0.0002573196,SMElx2:0.0010255820)100:0.0001949377,SMElx3:0.0007764826)100:0.0001633991)100:0.0001504902,SMElx7:0.0005008386)100:0.0001212485)100:0.0039343845,(UK2918:0.0002482236,UK3016:0.0001210663)100:0.0035927383)100:0.0020216077)100:0.0156121623)100:0.0071692971,(CNH79A:0.0016240854,(CNH79B:0.0038833707,CAV1761:0.0264643431)97:0.0105102261)97:0.0086084759);
